# Supplementary material for: Identification and Validation of a Pyroptosis-Related Prognostic Model for Gastric Cancer
Source: Front Genet. 2022 Feb 25;12:699503. doi: 10.3389/fgene.2021.699503 (PMC8916103; doi:10.3389/fgene.2021.699503)
Supplement: Supplementary file 1 [file Table2.xlsx]

## Sheet: Sheet1
ONTOLOGY	ID	Description	GeneRatio	BgRatio	pvalue	p.adjust	qvalue	geneID	Count
BP	GO:0001819	positive regulation of cytokine production	18/51	447/18866	5.36359e-17	1.23255e-13	7.15333e-14	BIRC2/IRF3/AIM2/PANX1/CD274/IFI16/CLEC5A/NLRP9/GBP5/HMGB1/MRE11/FADD/CASP8/TREM2/NLRC4/GLMN/DHX9/TLR2	18
BP	GO:0071216	cellular response to biotic stimulus	11/51	246/18866	4.45581e-11	4.98609e-08	2.89376e-08	NOS2/IRF3/CD274/CXCL8/IRGM/TXNIP/HMGB1/TREM2/TP53/CTSG/TLR2	11
BP	GO:0051607	defense response to virus	11/51	258/18866	7.42803e-11	4.98609e-08	2.89376e-08	BST2/BIRC2/IRF3/AIM2/IFI16/NLRP9/BCL2/FADD/BNIP3/GBP1/DHX9	11
BP	GO:0070269	pyroptosis	5/51	12/18866	9.21397e-11	4.98609e-08	2.89376e-08	AIM2/NLRP9/NLRC4/DHX9/GSDMB	5
BP	GO:0009615	response to virus	12/51	349/18866	1.10521e-10	4.98609e-08	2.89376e-08	BST2/BIRC2/IRF3/AIM2/IRGM/IFI16/NLRP9/BCL2/FADD/BNIP3/GBP1/DHX9	12
BP	GO:0051222	positive regulation of protein transport	12/51	354/18866	1.30185e-10	4.98609e-08	2.89376e-08	IRF3/GZMB/MDM2/PANX1/GPER1/CLEC5A/BCL2/CASP8/TREM2/TP53/GLMN/TLR2	12
BP	GO:1904951	positive regulation of establishment of protein localization	12/51	370/18866	2.16304e-10	7.10095e-08	4.12116e-08	IRF3/GZMB/MDM2/PANX1/GPER1/CLEC5A/BCL2/CASP8/TREM2/TP53/GLMN/TLR2	12
BP	GO:0045088	regulation of innate immune response	11/51	307/18866	4.73063e-10	1.35887e-07	7.88645e-08	BIRC2/IRF3/AIM2/IRGM/IFI16/GBP5/HMGB1/FADD/TREM2/NLRC4/DHX9	11
BP	GO:0002831	regulation of response to biotic stimulus	12/51	409/18866	6.79249e-10	1.73435e-07	1.00656e-07	BIRC2/IRF3/AIM2/CD274/IRGM/IFI16/GBP5/HMGB1/FADD/TREM2/NLRC4/DHX9	12
BP	GO:0032612	interleukin-1 production	8/51	121/18866	1.14587e-09	2.20361e-07	1.27891e-07	AIM2/PANX1/IFI16/GBP5/HMGB1/CASP8/TREM2/NLRC4	8
BP	GO:0002833	positive regulation of response to biotic stimulus	10/51	251/18866	1.14995e-09	2.20361e-07	1.27891e-07	IRF3/AIM2/CD274/IRGM/IFI16/GBP5/HMGB1/FADD/NLRC4/DHX9	10
BP	GO:0032496	response to lipopolysaccharide	11/51	334/18866	1.15071e-09	2.20361e-07	1.27891e-07	NOS2/NOS1/IRF3/CD274/CXCL8/IRGM/HMGB1/CASP8/TREM2/CTSG/TLR2	11
BP	GO:0002237	response to molecule of bacterial origin	11/51	356/18866	2.24596e-09	3.97017e-07	2.30416e-07	NOS2/NOS1/IRF3/CD274/CXCL8/IRGM/HMGB1/CASP8/TREM2/CTSG/TLR2	11
BP	GO:0045089	positive regulation of innate immune response	9/51	213/18866	5.07765e-09	7.7823e-07	4.51659e-07	IRF3/AIM2/IRGM/IFI16/GBP5/HMGB1/FADD/NLRC4/DHX9	9
BP	GO:0031349	positive regulation of defense response	11/51	385/18866	5.07983e-09	7.7823e-07	4.51659e-07	IRF3/AIM2/IRGM/IFI16/GBP5/HMGB1/FADD/TREM2/NLRC4/DHX9/TLR2	11
BP	GO:0071219	cellular response to molecule of bacterial origin	9/51	222/18866	7.28771e-09	1.0467e-06	6.07469e-07	NOS2/IRF3/CD274/CXCL8/IRGM/HMGB1/TREM2/CTSG/TLR2	9
BP	GO:0060760	positive regulation of response to cytokine stimulus	6/51	57/18866	9.40844e-09	1.2718e-06	7.38111e-07	IRF3/IRGM/FADD/TREM2/DHX9/TLR2	6
BP	GO:0032732	positive regulation of interleukin-1 production	6/51	60/18866	1.29005e-08	1.59055e-06	9.23105e-07	AIM2/PANX1/IFI16/HMGB1/CASP8/NLRC4	6
BP	GO:0032611	interleukin-1 beta production	7/51	106/18866	1.36679e-08	1.59055e-06	9.23105e-07	AIM2/PANX1/IFI16/GBP5/CASP8/TREM2/NLRC4	7
BP	GO:2000116	regulation of cysteine-type endopeptidase activity	9/51	239/18866	1.38429e-08	1.59055e-06	9.23105e-07	BIRC2/AIM2/MDM2/GPER1/IFI16/HMGB1/FADD/CASP8/NLRC4	9
BP	GO:0052548	regulation of endopeptidase activity	11/51	434/18866	1.75105e-08	1.91453e-06	1.11113e-06	BST2/BIRC2/AIM2/MDM2/GPER1/IFI16/ANXA2/HMGB1/FADD/CASP8/NLRC4	11
BP	GO:0032652	regulation of interleukin-1 production	7/51	111/18866	1.88546e-08	1.91453e-06	1.11113e-06	AIM2/PANX1/IFI16/HMGB1/CASP8/TREM2/NLRC4	7
BP	GO:0070265	necrotic cell death	6/51	64/18866	1.91619e-08	1.91453e-06	1.11113e-06	BIRC2/IRF3/FADD/BNIP3/CASP8/TP53	6
BP	GO:0032621	interleukin-18 production	4/51	12/18866	2.30712e-08	2.20906e-06	1.28207e-06	NLRP9/GBP5/DHX9/TLR2	4
BP	GO:2001235	positive regulation of apoptotic signaling pathway	8/51	183/18866	2.99865e-08	2.70391e-06	1.56926e-06	STK4/GZMB/GPER1/BCL2/FADD/BNIP3/CASP8/TP53	8
BP	GO:0010822	positive regulation of mitochondrion organization	7/51	119/18866	3.05925e-08	2.70391e-06	1.56926e-06	GZMB/GPER1/BCL2/BNIP3/CASP8/TREM2/TP53	7
BP	GO:0052547	regulation of peptidase activity	11/51	466/18866	3.62686e-08	3.08686e-06	1.79151e-06	BST2/BIRC2/AIM2/MDM2/GPER1/IFI16/ANXA2/HMGB1/FADD/CASP8/NLRC4	11
BP	GO:0050663	cytokine secretion	6/51	72/18866	3.92827e-08	3.22399e-06	1.8711e-06	IRF3/PANX1/CLEC5A/HMGB1/GLMN/TLR2	6
BP	GO:0008637	apoptotic mitochondrial changes	7/51	125/18866	4.30168e-08	3.40871e-06	1.97831e-06	GZMB/GPER1/BCL2/BNIP3/CASP8/TP53/JUN	7
BP	GO:0060759	regulation of response to cytokine stimulus	8/51	196/18866	5.10967e-08	3.91401e-06	2.27156e-06	BIRC2/IRF3/IRGM/FADD/CASP8/TREM2/DHX9/TLR2	8
BP	GO:0097202	activation of cysteine-type endopeptidase activity	4/51	15/18866	6.32409e-08	4.63381e-06	2.68931e-06	IFI16/FADD/CASP8/NLRC4	4
BP	GO:0034341	response to interferon-gamma	8/51	202/18866	6.45264e-08	4.63381e-06	2.68931e-06	NOS2/BST2/IRF3/IRGM/GBP5/GBP1/TP53/TLR2	8
BP	GO:0071222	cellular response to lipopolysaccharide	8/51	208/18866	8.08918e-08	5.63301e-06	3.26922e-06	NOS2/IRF3/CD274/CXCL8/IRGM/HMGB1/CTSG/TLR2	8
BP	GO:0002573	myeloid leukocyte differentiation	8/51	210/18866	8.70869e-08	5.88605e-06	3.41607e-06	PARP1/IFI16/ANXA2/FADD/CASP8/TREM2/JUN/TLR2	8
BP	GO:0071356	cellular response to tumor necrosis factor	9/51	297/18866	8.96631e-08	5.88702e-06	3.41664e-06	BIRC2/AIM2/CXCL8/GPER1/CHI3L1/CASP8/GBP1/TP53/DHX9	9
BP	GO:2001233	regulation of apoptotic signaling pathway	10/51	413/18866	1.30018e-07	8.2995e-06	4.81676e-06	STK4/PARP1/GZMB/MDM2/GPER1/BCL2/FADD/BNIP3/CASP8/TP53	10
BP	GO:0016485	protein processing	8/51	223/18866	1.38225e-07	8.58492e-06	4.98241e-06	PARP1/BIRC2/MDM2/IFI16/FADD/CASP8/NLRC4/CTSG	8
BP	GO:2001056	positive regulation of cysteine-type endopeptidase activity	7/51	151/18866	1.57749e-07	9.53966e-06	5.53651e-06	AIM2/GPER1/IFI16/HMGB1/FADD/CASP8/NLRC4	7
BP	GO:0034612	response to tumor necrosis factor	9/51	320/18866	1.68969e-07	9.95615e-06	5.77822e-06	BIRC2/AIM2/CXCL8/GPER1/CHI3L1/CASP8/GBP1/TP53/DHX9	9
BP	GO:0097300	programmed necrotic cell death	5/51	50/18866	2.2816e-07	1.31078e-05	7.60733e-06	BIRC2/IRF3/FADD/CASP8/TP53	5
BP	GO:0032651	regulation of interleukin-1 beta production	6/51	97/18866	2.36055e-07	1.32306e-05	7.6786e-06	AIM2/PANX1/IFI16/CASP8/TREM2/NLRC4	6
BP	GO:0032731	positive regulation of interleukin-1 beta production	5/51	53/18866	3.07145e-07	1.68052e-05	9.75319e-06	AIM2/PANX1/IFI16/CASP8/NLRC4	5
BP	GO:0097345	mitochondrial outer membrane permeabilization	5/51	55/18866	3.70823e-07	1.98175e-05	1.15014e-05	GZMB/BCL2/BNIP3/CASP8/TP53	5
BP	GO:0050714	positive regulation of protein secretion	7/51	172/18866	3.82587e-07	1.99815e-05	1.15966e-05	IRF3/PANX1/GPER1/CLEC5A/TREM2/GLMN/TLR2	7
BP	GO:0050707	regulation of cytokine secretion	5/51	59/18866	5.29341e-07	2.69818e-05	1.56593e-05	IRF3/PANX1/CLEC5A/GLMN/TLR2	5
BP	GO:0010950	positive regulation of endopeptidase activity	7/51	181/18866	5.40105e-07	2.69818e-05	1.56593e-05	AIM2/GPER1/IFI16/HMGB1/FADD/CASP8/NLRC4	7
BP	GO:0071346	cellular response to interferon-gamma	7/51	182/18866	5.6056e-07	2.70268e-05	1.56855e-05	NOS2/IRF3/IRGM/GBP5/GBP1/TP53/TLR2	7
BP	GO:0045862	positive regulation of proteolysis	9/51	370/18866	5.72826e-07	2.70268e-05	1.56855e-05	AIM2/MDM2/GPER1/IFI16/HMGB1/FADD/CASP8/TREM2/NLRC4	9
BP	GO:0001836	release of cytochrome c from mitochondria	5/51	60/18866	5.7629e-07	2.70268e-05	1.56855e-05	GPER1/BCL2/BNIP3/TP53/JUN	5
BP	GO:1902110	positive regulation of mitochondrial membrane permeability involved in apoptotic process	5/51	61/18866	6.26469e-07	2.87925e-05	1.67102e-05	GZMB/BCL2/BNIP3/CASP8/TP53	5
BP	GO:1900739	regulation of protein insertion into mitochondrial membrane involved in apoptotic signaling pathway	4/51	26/18866	6.77611e-07	2.99452e-05	1.73792e-05	GZMB/BCL2/CASP8/TP53	4
BP	GO:1900740	positive regulation of protein insertion into mitochondrial membrane involved in apoptotic signaling pathway	4/51	26/18866	6.77611e-07	2.99452e-05	1.73792e-05	GZMB/BCL2/CASP8/TP53	4
BP	GO:1902686	mitochondrial outer membrane permeabilization involved in programmed cell death	5/51	63/18866	7.37163e-07	3.19623e-05	1.85499e-05	GZMB/BCL2/BNIP3/CASP8/TP53	5
BP	GO:0010821	regulation of mitochondrion organization	7/51	191/18866	7.75831e-07	3.30159e-05	1.91614e-05	GZMB/GPER1/BCL2/BNIP3/CASP8/TREM2/TP53	7
BP	GO:0002793	positive regulation of peptide secretion	7/51	193/18866	8.32074e-07	3.47655e-05	2.01768e-05	IRF3/PANX1/GPER1/CLEC5A/TREM2/GLMN/TLR2	7
BP	GO:0035794	positive regulation of mitochondrial membrane permeability	5/51	65/18866	8.62756e-07	3.54038e-05	2.05472e-05	GZMB/BCL2/BNIP3/CASP8/TP53	5
BP	GO:1905475	regulation of protein localization to membrane	7/51	195/18866	8.91701e-07	3.59496e-05	2.0864e-05	GZMB/GPER1/BCL2/CASP8/TREM2/GBP1/TP53	7
BP	GO:1902108	regulation of mitochondrial membrane permeability involved in apoptotic process	5/51	66/18866	9.31578e-07	3.69097e-05	2.14212e-05	GZMB/BCL2/BNIP3/CASP8/TP53	5
BP	GO:1905710	positive regulation of membrane permeability	5/51	67/18866	1.00466e-06	3.91307e-05	2.27102e-05	GZMB/BCL2/BNIP3/CASP8/TP53	5
BP	GO:0002221	pattern recognition receptor signaling pathway	7/51	201/18866	1.09254e-06	4.06758e-05	2.36069e-05	BIRC2/IRF3/IRGM/HMGB1/FADD/CASP8/TLR2	7
BP	GO:0010952	positive regulation of peptidase activity	7/51	201/18866	1.09254e-06	4.06758e-05	2.36069e-05	AIM2/GPER1/IFI16/HMGB1/FADD/CASP8/NLRC4	7
BP	GO:0051604	protein maturation	8/51	293/18866	1.09743e-06	4.06758e-05	2.36069e-05	PARP1/BIRC2/MDM2/IFI16/FADD/CASP8/NLRC4/CTSG	8
BP	GO:1905477	positive regulation of protein localization to membrane	6/51	127/18866	1.16128e-06	4.23592e-05	2.45839e-05	GZMB/GPER1/BCL2/CASP8/TREM2/TP53	6
BP	GO:0001844	protein insertion into mitochondrial membrane involved in apoptotic signaling pathway	4/51	30/18866	1.23227e-06	4.35655e-05	2.5284e-05	GZMB/BCL2/CASP8/TP53	4
BP	GO:0035666	TRIF-dependent toll-like receptor signaling pathway	4/51	30/18866	1.23227e-06	4.35655e-05	2.5284e-05	BIRC2/IRF3/FADD/CASP8	4
BP	GO:0035456	response to interferon-beta	4/51	32/18866	1.61051e-06	5.60751e-05	3.25442e-05	BST2/AIM2/IRGM/IFI16	4
BP	GO:0032481	positive regulation of type I interferon production	5/51	74/18866	1.65208e-06	5.66638e-05	3.28858e-05	IRF3/IFI16/MRE11/DHX9/TLR2	5
BP	GO:0043281	regulation of cysteine-type endopeptidase activity involved in apoptotic process	7/51	215/18866	1.71276e-06	5.7881e-05	3.35923e-05	BIRC2/MDM2/GPER1/HMGB1/FADD/CASP8/NLRC4	7
BP	GO:0070661	leukocyte proliferation	8/51	313/18866	1.79787e-06	5.98768e-05	3.47506e-05	BST2/CD274/HMGB1/BCL2/FADD/TREM2/TP53/GLMN	8
BP	GO:0046902	regulation of mitochondrial membrane permeability	5/51	77/18866	2.014e-06	6.51229e-05	3.77952e-05	GZMB/BCL2/BNIP3/CASP8/TP53	5
BP	GO:0030099	myeloid cell differentiation	9/51	431/18866	2.02704e-06	6.51229e-05	3.77952e-05	PARP1/IFI16/CLEC5A/ANXA2/FADD/CASP8/TREM2/JUN/TLR2	9
BP	GO:0002756	MyD88-independent toll-like receptor signaling pathway	4/51	34/18866	2.06874e-06	6.51229e-05	3.77952e-05	BIRC2/IRF3/FADD/CASP8	4
BP	GO:0050715	positive regulation of cytokine secretion	4/51	34/18866	2.06874e-06	6.51229e-05	3.77952e-05	IRF3/PANX1/CLEC5A/GLMN	4
BP	GO:0032388	positive regulation of intracellular transport	7/51	222/18866	2.11949e-06	6.58189e-05	3.81991e-05	GZMB/MDM2/ANXA2/BCL2/CASP8/TP53/DHX9	7
BP	GO:0032661	regulation of interleukin-18 production	3/51	10/18866	2.20364e-06	6.75196e-05	3.91862e-05	NLRP9/DHX9/TLR2	3
BP	GO:0009895	negative regulation of catabolic process	8/51	323/18866	2.27184e-06	6.86932e-05	3.98673e-05	NOS2/LRPPRC/ELAVL1/ANXA2/BCL2/TREM2/TP53/DHX9	8
BP	GO:1901030	positive regulation of mitochondrial outer membrane permeabilization involved in apoptotic signaling pathway	4/51	35/18866	2.33103e-06	6.95675e-05	4.03747e-05	GZMB/BCL2/CASP8/TP53	4
BP	GO:0071496	cellular response to external stimulus	8/51	326/18866	2.43327e-06	7.16877e-05	4.16052e-05	MDM2/IFI16/BCL2/FADD/BNIP3/CASP8/TP53/JUN	8
BP	GO:1903829	positive regulation of cellular protein localization	8/51	338/18866	3.18041e-06	9.25137e-05	5.36919e-05	PARP1/GZMB/MDM2/GPER1/BCL2/CASP8/TREM2/TP53	8
BP	GO:0032733	positive regulation of interleukin-10 production	4/51	38/18866	3.2666e-06	9.38331e-05	5.44577e-05	CD274/HMGB1/TREM2/TLR2	4
BP	GO:0002224	toll-like receptor signaling pathway	6/51	152/18866	3.30834e-06	9.38589e-05	5.44727e-05	BIRC2/IRF3/HMGB1/FADD/CASP8/TLR2	6
BP	GO:0009306	protein secretion	9/51	462/18866	3.57672e-06	9.95861e-05	5.77965e-05	NOS2/IRF3/PANX1/GPER1/CLEC5A/HMGB1/TREM2/GLMN/TLR2	9
BP	GO:0002683	negative regulation of immune system process	9/51	463/18866	3.64022e-06	9.95861e-05	5.77965e-05	BST2/CD274/GPER1/IFI16/HMGB1/FADD/IL13RA2/GBP1/GLMN	9
BP	GO:0035592	establishment of protein localization to extracellular region	9/51	463/18866	3.64022e-06	9.95861e-05	5.77965e-05	NOS2/IRF3/PANX1/GPER1/CLEC5A/HMGB1/TREM2/GLMN/TLR2	9
BP	GO:0090559	regulation of membrane permeability	5/51	88/18866	3.90507e-06	0.000105575	6.12722e-05	GZMB/BCL2/BNIP3/CASP8/TP53	5
BP	GO:0010939	regulation of necrotic cell death	4/51	40/18866	4.02828e-06	0.000107639	6.24703e-05	BIRC2/FADD/BNIP3/CASP8	4
BP	GO:0071692	protein localization to extracellular region	9/51	470/18866	4.11259e-06	0.000108629	6.30448e-05	NOS2/IRF3/PANX1/GPER1/CLEC5A/HMGB1/TREM2/GLMN/TLR2	9
BP	GO:0050708	regulation of protein secretion	8/51	352/18866	4.29064e-06	0.000112044	6.50267e-05	NOS2/IRF3/PANX1/GPER1/CLEC5A/TREM2/GLMN/TLR2	8
BP	GO:1900371	regulation of purine nucleotide biosynthetic process	4/51	42/18866	4.91401e-06	0.000126624	7.34883e-05	NOS2/NOS1/PARP1/TREM2	4
BP	GO:0001666	response to hypoxia	8/51	359/18866	4.95915e-06	0.000126624	7.34883e-05	NOS2/NOS1/BIRC2/MDM2/BCL2/BNIP3/TP53/TLR2	8
BP	GO:0070997	neuron death	8/51	360/18866	5.06151e-06	0.000127817	7.41808e-05	PARP1/FGF21/BCL2/FADD/BNIP3/CASP8/TP53/JUN	8
BP	GO:0030808	regulation of nucleotide biosynthetic process	4/51	43/18866	5.40723e-06	0.000135063	7.83863e-05	NOS2/NOS1/PARP1/TREM2	4
BP	GO:0036293	response to decreased oxygen levels	8/51	371/18866	6.31108e-06	0.000155648	9.03332e-05	NOS2/NOS1/BIRC2/MDM2/BCL2/BNIP3/TP53/TLR2	8
BP	GO:0051204	protein insertion into mitochondrial membrane	4/51	45/18866	6.50228e-06	0.000155648	9.03332e-05	GZMB/BCL2/CASP8/TP53	4
BP	GO:0070266	necroptotic process	4/51	45/18866	6.50228e-06	0.000155648	9.03332e-05	BIRC2/FADD/CASP8/TP53	4
BP	GO:1901028	regulation of mitochondrial outer membrane permeabilization involved in apoptotic signaling pathway	4/51	45/18866	6.50228e-06	0.000155648	9.03332e-05	GZMB/BCL2/CASP8/TP53	4
BP	GO:0031330	negative regulation of cellular catabolic process	7/51	265/18866	6.80758e-06	0.000161276	9.35996e-05	LRPPRC/ELAVL1/ANXA2/BCL2/TREM2/TP53/DHX9	7
BP	GO:0002791	regulation of peptide secretion	8/51	381/18866	7.66491e-06	0.000178165	0.000103401	NOS2/IRF3/PANX1/GPER1/CLEC5A/TREM2/GLMN/TLR2	8
BP	GO:0032637	interleukin-8 production	5/51	101/18866	7.68977e-06	0.000178165	0.000103401	NOS2/CHI3L1/HMGB1/FADD/TLR2	5
BP	GO:0030225	macrophage differentiation	4/51	47/18866	7.75306e-06	0.000178165	0.000103401	PARP1/FADD/CASP8/TLR2	4
BP	GO:0090151	establishment of protein localization to mitochondrial membrane	4/51	49/18866	9.17308e-06	0.00020871	0.000121129	GZMB/BCL2/CASP8/TP53	4
BP	GO:0001959	regulation of cytokine-mediated signaling pathway	6/51	183/18866	9.61855e-06	0.0002167	0.000125766	BIRC2/IRF3/IRGM/FADD/CASP8/TREM2	6
BP	GO:0038061	NIK/NF-kappaB signaling	6/51	184/18866	9.92243e-06	0.000219877	0.000127609	BIRC2/ALK/CHI3L1/HMGB1/TREM2/TLR2	6
BP	GO:0001961	positive regulation of cytokine-mediated signaling pathway	4/51	50/18866	9.9509e-06	0.000219877	0.000127609	IRF3/IRGM/FADD/TREM2	4
BP	GO:0070482	response to oxygen levels	8/51	396/18866	1.01525e-05	0.000222196	0.000128955	NOS2/NOS1/BIRC2/MDM2/BCL2/BNIP3/TP53/TLR2	8
BP	GO:0042493	response to drug	8/51	397/18866	1.03402e-05	0.000224167	0.000130099	NOS2/NOS1/FGF21/AIM2/MDM2/TXNIP/BCL2/TP53	8
BP	GO:0072593	reactive oxygen species metabolic process	7/51	288/18866	1.17039e-05	0.00025136	0.000145881	NOS2/NOS1/BIRC2/BCL2/BNIP3/TP53/TLR2	7
BP	GO:1903555	regulation of tumor necrosis factor superfamily cytokine production	5/51	113/18866	1.32987e-05	0.000282967	0.000164225	CD274/HMGB1/FADD/TREM2/TLR2	5
BP	GO:0002931	response to ischemia	4/51	55/18866	1.45904e-05	0.000307604	0.000178523	PANX1/BCL2/TREM2/TP53	4
BP	GO:0032392	DNA geometric change	5/51	116/18866	1.51037e-05	0.000315529	0.000183123	PARP1/HMGB1/MRE11/TP53/DHX9	5
BP	GO:0010332	response to gamma radiation	4/51	56/18866	1.56815e-05	0.00032465	0.000188416	PARP1/MDM2/BCL2/TP53	4
BP	GO:0050727	regulation of inflammatory response	8/51	425/18866	1.69234e-05	0.000344584	0.000199985	NOS2/BIRC2/IRF3/GPER1/GBP5/TREM2/DHX9/TLR2	8
BP	GO:0071706	tumor necrosis factor superfamily cytokine production	5/51	119/18866	1.70942e-05	0.000344584	0.000199985	CD274/HMGB1/FADD/TREM2/TLR2	5
BP	GO:1901222	regulation of NIK/NF-kappaB signaling	5/51	119/18866	1.70942e-05	0.000344584	0.000199985	BIRC2/CHI3L1/HMGB1/TREM2/TLR2	5
BP	GO:0070372	regulation of ERK1 and ERK2 cascade	7/51	306/18866	1.73177e-05	0.000346054	0.000200838	FGF21/GPER1/CHI3L1/HMGB1/TREM2/GBP1/JUN	7
BP	GO:0002763	positive regulation of myeloid leukocyte differentiation	4/51	58/18866	1.80423e-05	0.000351366	0.000203921	FADD/CASP8/TREM2/JUN	4
BP	GO:0031638	zymogen activation	4/51	58/18866	1.80423e-05	0.000351366	0.000203921	IFI16/FADD/CASP8/NLRC4	4
BP	GO:1903749	positive regulation of establishment of protein localization to mitochondrion	4/51	58/18866	1.80423e-05	0.000351366	0.000203921	GZMB/BCL2/CASP8/TP53	4
BP	GO:1903532	positive regulation of secretion by cell	7/51	313/18866	2.00305e-05	0.000385887	0.000223956	IRF3/PANX1/GPER1/CLEC5A/TREM2/GLMN/TLR2	7
BP	GO:0009612	response to mechanical stimulus	6/51	209/18866	2.0449e-05	0.000385887	0.000223956	CHI3L1/TXNIP/FADD/BNIP3/CASP8/JUN	6
BP	GO:0060546	negative regulation of necroptotic process	3/51	20/18866	2.05389e-05	0.000385887	0.000223956	BIRC2/FADD/CASP8	3
BP	GO:0062099	negative regulation of programmed necrotic cell death	3/51	20/18866	2.05389e-05	0.000385887	0.000223956	BIRC2/FADD/CASP8	3
BP	GO:0032653	regulation of interleukin-10 production	4/51	60/18866	2.06545e-05	0.000385887	0.000223956	CD274/HMGB1/TREM2/TLR2	4
BP	GO:0032479	regulation of type I interferon production	5/51	125/18866	2.16855e-05	0.00040188	0.000233238	IRF3/IFI16/MRE11/DHX9/TLR2	5
BP	GO:0032606	type I interferon production	5/51	127/18866	2.34117e-05	0.000430401	0.000249791	IRF3/IFI16/MRE11/DHX9/TLR2	5
BP	GO:0070374	positive regulation of ERK1 and ERK2 cascade	6/51	215/18866	2.39869e-05	0.000437475	0.000253896	FGF21/GPER1/CHI3L1/HMGB1/TREM2/JUN	6
BP	GO:0032613	interleukin-10 production	4/51	63/18866	2.50801e-05	0.000453677	0.000263299	CD274/HMGB1/TREM2/TLR2	4
BP	GO:0050792	regulation of viral process	6/51	217/18866	2.52701e-05	0.000453677	0.000263299	BST2/CXCL8/IFI16/BCL2/JUN/DHX9	6
BP	GO:0070371	ERK1 and ERK2 cascade	7/51	325/18866	2.54956e-05	0.000454178	0.00026359	FGF21/GPER1/CHI3L1/HMGB1/TREM2/GBP1/JUN	7
BP	GO:0051205	protein insertion into membrane	4/51	65/18866	2.8393e-05	0.000498912	0.000289552	GZMB/BCL2/CASP8/TP53	4
BP	GO:0071214	cellular response to abiotic stimulus	7/51	331/18866	2.86582e-05	0.000498912	0.000289552	PARP1/MDM2/IFI16/FADD/BNIP3/CASP8/TP53	7
BP	GO:0104004	cellular response to environmental stimulus	7/51	331/18866	2.86582e-05	0.000498912	0.000289552	PARP1/MDM2/IFI16/FADD/BNIP3/CASP8/TP53	7
BP	GO:0043280	positive regulation of cysteine-type endopeptidase activity involved in apoptotic process	5/51	134/18866	3.03106e-05	0.000523712	0.000303945	GPER1/HMGB1/FADD/CASP8/NLRC4	5
BP	GO:0035458	cellular response to interferon-beta	3/51	23/18866	3.17252e-05	0.00053644	0.000311332	AIM2/IRGM/IFI16	3
BP	GO:0060547	negative regulation of necrotic cell death	3/51	23/18866	3.17252e-05	0.00053644	0.000311332	BIRC2/FADD/CASP8	3
BP	GO:2001020	regulation of response to DNA damage stimulus	6/51	226/18866	3.17476e-05	0.00053644	0.000311332	PARP1/MDM2/HMGB1/BCL2/TP53/DHX9	6
BP	GO:0002753	cytoplasmic pattern recognition receptor signaling pathway	4/51	68/18866	3.39495e-05	0.000566234	0.000328623	BIRC2/IRF3/IRGM/CASP8	4
BP	GO:0051047	positive regulation of secretion	7/51	340/18866	3.40036e-05	0.000566234	0.000328623	IRF3/PANX1/GPER1/CLEC5A/TREM2/GLMN/TLR2	7
BP	GO:0002697	regulation of immune effector process	8/51	470/18866	3.47482e-05	0.00057447	0.000333404	NOS2/BST2/BIRC2/AIM2/HMGB1/FADD/IL13RA2/DHX9	8
BP	GO:0043903	regulation of symbiotic process	6/51	231/18866	3.58855e-05	0.000589035	0.000341857	BST2/CXCL8/IFI16/BCL2/JUN/DHX9	6
BP	GO:0098581	detection of external biotic stimulus	3/51	24/18866	3.61883e-05	0.000589793	0.000342297	TREM2/NLRC4/TLR2	3
BP	GO:0010506	regulation of autophagy	7/51	347/18866	3.8707e-05	0.000626399	0.000363541	IRGM/IFI16/HMGB1/BCL2/BNIP3/TREM2/TP53	7
BP	GO:0042742	defense response to bacterium	7/51	348/18866	3.94206e-05	0.000633486	0.000367655	NOS2/IRGM/TREM2/NLRC4/CTSG/TLR2/GSDMB	7
BP	GO:0007006	mitochondrial membrane organization	5/51	142/18866	4.00243e-05	0.000638111	0.000370339	GZMB/BCL2/BNIP3/CASP8/TP53	5
BP	GO:0035690	cellular response to drug	4/51	71/18866	4.02638e-05	0.000638111	0.000370339	NOS2/FGF21/AIM2/TP53	4
BP	GO:0010212	response to ionizing radiation	5/51	144/18866	4.27923e-05	0.000673539	0.0003909	PARP1/MDM2/IFI16/BCL2/TP53	5
BP	GO:0070663	regulation of leukocyte proliferation	6/51	240/18866	4.44207e-05	0.000692863	0.000402115	BST2/CD274/HMGB1/BCL2/FADD/GLMN	6
BP	GO:0043312	neutrophil degranulation	8/51	487/18866	4.46865e-05	0.000692863	0.000402115	BST2/CLEC5A/CHI3L1/ANXA2/HMGB1/ORMDL3/CTSG/TLR2	8
BP	GO:1903747	regulation of establishment of protein localization to mitochondrion	4/51	73/18866	4.49245e-05	0.000692863	0.000402115	GZMB/BCL2/CASP8/TP53	4
BP	GO:0042542	response to hydrogen peroxide	5/51	146/18866	4.57062e-05	0.000695559	0.00040368	MDM2/TXNIP/BCL2/BNIP3/JUN	5
BP	GO:0002347	response to tumor cell	3/51	26/18866	4.63101e-05	0.000695559	0.00040368	CD274/TXNIP/HMGB1	3
BP	GO:0030810	positive regulation of nucleotide biosynthetic process	3/51	26/18866	4.63101e-05	0.000695559	0.00040368	NOS2/NOS1/TREM2	3
BP	GO:1900373	positive regulation of purine nucleotide biosynthetic process	3/51	26/18866	4.63101e-05	0.000695559	0.00040368	NOS2/NOS1/TREM2	3
BP	GO:0002283	neutrophil activation involved in immune response	8/51	490/18866	4.66658e-05	0.000696351	0.00040414	BST2/CLEC5A/CHI3L1/ANXA2/HMGB1/ORMDL3/CTSG/TLR2	8
BP	GO:0032386	regulation of intracellular transport	7/51	358/18866	4.71715e-05	0.000699355	0.000405883	GZMB/MDM2/ANXA2/BCL2/CASP8/TP53/DHX9	7
BP	GO:0051402	neuron apoptotic process	6/51	245/18866	4.9823e-05	0.000733932	0.00042595	PARP1/BCL2/FADD/BNIP3/TP53/JUN	6
BP	GO:0070665	positive regulation of leukocyte proliferation	5/51	150/18866	5.19937e-05	0.000751541	0.00043617	BST2/CD274/HMGB1/BCL2/FADD	5
BP	GO:0060544	regulation of necroptotic process	3/51	27/18866	5.19996e-05	0.000751541	0.00043617	BIRC2/FADD/CASP8	3
BP	GO:0062098	regulation of programmed necrotic cell death	3/51	27/18866	5.19996e-05	0.000751541	0.00043617	BIRC2/FADD/CASP8	3
BP	GO:0010038	response to metal ion	7/51	366/18866	5.42375e-05	0.000778986	0.000452098	PARP1/MDM2/TXNIP/BCL2/BNIP3/CASP8/JUN	7
BP	GO:0051098	regulation of binding	7/51	367/18866	5.51788e-05	0.000787583	0.000457087	STK4/PARP1/IFI16/ANXA2/HMGB1/JUN/DHX9	7
BP	GO:0090200	positive regulation of release of cytochrome c from mitochondria	3/51	28/18866	5.81286e-05	0.000821815	0.000476954	GPER1/BNIP3/TP53	3
BP	GO:0072332	intrinsic apoptotic signaling pathway by p53 class mediator	4/51	78/18866	5.82923e-05	0.000821815	0.000476954	MDM2/IFI16/BCL2/TP53	4
BP	GO:1901224	positive regulation of NIK/NF-kappaB signaling	4/51	80/18866	6.43763e-05	0.000902053	0.000523522	CHI3L1/HMGB1/TREM2/TLR2	4
BP	GO:0051092	positive regulation of NF-kappaB transcription factor activity	5/51	159/18866	6.85832e-05	0.000949422	0.000551014	ALK/AIM2/NLRC4/DHX9/TLR2	5
BP	GO:1902107	positive regulation of leukocyte differentiation	5/51	159/18866	6.85832e-05	0.000949422	0.000551014	HMGB1/FADD/CASP8/TREM2/JUN	5
BP	GO:0032728	positive regulation of interferon-beta production	3/51	30/18866	7.17656e-05	0.000987529	0.00057313	IRF3/DHX9/TLR2	3
BP	GO:0048145	regulation of fibroblast proliferation	4/51	83/18866	7.4353e-05	0.00101704	0.000590259	ANXA2/TP53/JUN/DHX9	4
BP	GO:2001236	regulation of extrinsic apoptotic signaling pathway	5/51	162/18866	7.49339e-05	0.00101892	0.00059135	STK4/GPER1/BCL2/FADD/CASP8	5
BP	GO:0030522	intracellular receptor signaling pathway	6/51	265/18866	7.69413e-05	0.00104007	0.00060362	PARP1/BIRC2/IRF3/GPER1/IRGM/CASP8	6
BP	GO:0048144	fibroblast proliferation	4/51	84/18866	7.79156e-05	0.00104708	0.000607689	ANXA2/TP53/JUN/DHX9	4
BP	GO:1902253	regulation of intrinsic apoptotic signaling pathway by p53 class mediator	3/51	31/18866	7.93035e-05	0.00105953	0.000614918	MDM2/BCL2/TP53	3
BP	GO:0032635	interleukin-6 production	5/51	170/18866	9.40983e-05	0.00124993	0.000725418	NOS2/HMGB1/TREM2/DHX9/TLR2	5
BP	GO:0033028	myeloid cell apoptotic process	3/51	33/18866	9.58919e-05	0.00126643	0.000734997	IRF3/CLEC5A/BCL2	3
BP	GO:0008625	extrinsic apoptotic signaling pathway via death domain receptors	4/51	89/18866	9.76203e-05	0.00128189	0.000743969	STK4/BCL2/FADD/CASP8	4
BP	GO:0001906	cell killing	5/51	172/18866	9.94304e-05	0.00129824	0.000753458	NOS2/GZMB/FADD/CTSG/APOL1	5
BP	GO:0070232	regulation of T cell apoptotic process	3/51	34/18866	0.000104972	0.00135546	0.000786663	CD274/FADD/TP53	3
BP	GO:0051099	positive regulation of binding	5/51	174/18866	0.000104992	0.00135546	0.000786663	STK4/PARP1/ANXA2/HMGB1/DHX9	5
BP	GO:0060333	interferon-gamma-mediated signaling pathway	4/51	91/18866	0.000106434	0.00136639	0.000793011	IRF3/IRGM/GBP1/TP53	4
BP	GO:0046651	lymphocyte proliferation	6/51	283/18866	0.000110403	0.00140948	0.000818017	CD274/HMGB1/BCL2/FADD/TP53/GLMN	6
BP	GO:0051702	interaction with symbiont	4/51	93/18866	0.000115811	0.00146871	0.00085239	ANXA2/JUN/CTSG/APOL1	4
BP	GO:0007249	I-kappaB kinase/NF-kappaB signaling	6/51	286/18866	0.00011696	0.00146871	0.00085239	BST2/BIRC2/IRF3/FADD/CASP8/TLR2	6
BP	GO:0032943	mononuclear cell proliferation	6/51	286/18866	0.00011696	0.00146871	0.00085239	CD274/HMGB1/BCL2/FADD/TP53/GLMN	6
BP	GO:0009595	detection of biotic stimulus	3/51	36/18866	0.000124774	0.00155832	0.000904396	TREM2/NLRC4/TLR2	3
BP	GO:0097194	execution phase of apoptosis	4/51	95/18866	0.000125774	0.00155893	0.000904752	GPER1/HMGB1/CASP8/TP53	4
BP	GO:0097193	intrinsic apoptotic signaling pathway	6/51	290/18866	0.00012618	0.00155893	0.000904752	PARP1/MDM2/IFI16/BCL2/BNIP3/TP53	6
BP	GO:0090316	positive regulation of intracellular protein transport	5/51	182/18866	0.000129668	0.00159346	0.000924793	GZMB/MDM2/BCL2/CASP8/TP53	5
BP	GO:0070423	nucleotide-binding oligomerization domain containing signaling pathway	3/51	37/18866	0.000135525	0.00164204	0.000952986	BIRC2/IRGM/CASP8	3
BP	GO:0034976	response to endoplasmic reticulum stress	6/51	294/18866	0.000135969	0.00164204	0.000952986	FGF21/CXCL8/BCL2/TP53/JUN/ATF6	6
BP	GO:1901216	positive regulation of neuron death	4/51	97/18866	0.000136344	0.00164204	0.000952986	PARP1/CASP8/TP53/JUN	4
BP	GO:0002695	negative regulation of leukocyte activation	5/51	184/18866	0.000136479	0.00164204	0.000952986	CD274/GPER1/HMGB1/IL13RA2/GLMN	5
BP	GO:0010661	positive regulation of muscle cell apoptotic process	3/51	38/18866	0.000146861	0.00174771	0.00101431	STK4/BNIP3/TP53	3
BP	GO:0035872	nucleotide-binding domain, leucine rich repeat containing receptor signaling pathway	3/51	38/18866	0.000146861	0.00174771	0.00101431	BIRC2/IRGM/CASP8	3
BP	GO:0051817	modulation of process of other organism involved in symbiotic interaction	4/51	99/18866	0.000147543	0.00174771	0.00101431	IRGM/ANXA2/CASP8/JUN	4
BP	GO:0043123	positive regulation of I-kappaB kinase/NF-kappaB signaling	5/51	188/18866	0.000150922	0.00177856	0.00103222	BST2/BIRC2/IRF3/FADD/CASP8	5
BP	GO:0045069	regulation of viral genome replication	4/51	100/18866	0.000153386	0.00179837	0.00104372	BST2/CXCL8/IFI16/BCL2	4
BP	GO:0045639	positive regulation of myeloid cell differentiation	4/51	101/18866	0.000159394	0.00185933	0.00107909	FADD/CASP8/TREM2/JUN	4
BP	GO:0042098	T cell proliferation	5/51	195/18866	0.000178984	0.00207729	0.00120559	CD274/HMGB1/FADD/TP53/GLMN	5
BP	GO:0034599	cellular response to oxidative stress	6/51	310/18866	0.000181324	0.00209389	0.00121522	PARP1/MDM2/BCL2/BNIP3/TP53/JUN	6
BP	GO:0046006	regulation of activated T cell proliferation	3/51	42/18866	0.000198337	0.0022789	0.0013226	CD274/HMGB1/FADD	3
BP	GO:0001909	leukocyte mediated cytotoxicity	4/51	108/18866	0.000206325	0.0023472	0.00136224	NOS2/GZMB/FADD/CTSG	4
BP	GO:0071887	leukocyte apoptotic process	4/51	108/18866	0.000206325	0.0023472	0.00136224	IRF3/CD274/FADD/TP53	4
BP	GO:0019932	second-messenger-mediated signaling	7/51	456/18866	0.000212529	0.00240587	0.00139629	NOS2/NOS1/CXCL8/GPER1/IRGM/TREM2/GBP1	7
BP	GO:0033138	positive regulation of peptidyl-serine phosphorylation	4/51	109/18866	0.00021376	0.00240794	0.00139749	NOS1/STK4/IRGM/BCL2	4
BP	GO:0006979	response to oxidative stress	7/51	458/18866	0.000218287	0.00244201	0.00141726	PARP1/MDM2/TXNIP/BCL2/BNIP3/TP53/JUN	7
BP	GO:1901214	regulation of neuron death	6/51	321/18866	0.000218909	0.00244201	0.00141726	PARP1/FGF21/BCL2/CASP8/TP53/JUN	6
BP	GO:1903708	positive regulation of hemopoiesis	5/51	204/18866	0.00022073	0.00244589	0.00141951	HMGB1/FADD/CASP8/TREM2/JUN	5
BP	GO:0032680	regulation of tumor necrosis factor production	4/51	110/18866	0.000221386	0.00244589	0.00141951	HMGB1/FADD/TREM2/TLR2	4
BP	GO:0050866	negative regulation of cell activation	5/51	207/18866	0.000236175	0.00259679	0.00150709	CD274/GPER1/HMGB1/IL13RA2/GLMN	5
BP	GO:0042771	intrinsic apoptotic signaling pathway in response to DNA damage by p53 class mediator	3/51	45/18866	0.000243761	0.00266745	0.0015481	IFI16/BCL2/TP53	3
BP	GO:0035821	modulation of process of other organism	4/51	113/18866	0.000245441	0.00267309	0.00155138	IRGM/ANXA2/CASP8/JUN	4
BP	GO:0002703	regulation of leukocyte mediated immunity	5/51	211/18866	0.000258033	0.00279488	0.00162206	NOS2/BST2/HMGB1/FADD/IL13RA2	5
BP	GO:0050798	activated T cell proliferation	3/51	46/18866	0.000260272	0.00279488	0.00162206	CD274/HMGB1/FADD	3
BP	GO:2000142	regulation of DNA-templated transcription, initiation	3/51	46/18866	0.000260272	0.00279488	0.00162206	HMGB1/TP53/JUN	3
BP	GO:0031667	response to nutrient levels	7/51	473/18866	0.000265617	0.00282587	0.00164004	FGF21/MDM2/IFI16/BCL2/BNIP3/TP53/JUN	7
BP	GO:0051346	negative regulation of hydrolase activity	7/51	473/18866	0.000265617	0.00282587	0.00164004	NOS1/BST2/BIRC2/MDM2/IFI16/ANXA2/TP53	7
BP	GO:0032640	tumor necrosis factor production	4/51	116/18866	0.000271323	0.00287327	0.00166755	HMGB1/FADD/TREM2/TLR2	4
BP	GO:0046677	response to antibiotic	3/51	47/18866	0.000277489	0.00292509	0.00169763	MDM2/CASP8/TP53	3
BP	GO:0032648	regulation of interferon-beta production	3/51	48/18866	0.000295426	0.00309995	0.00179911	IRF3/DHX9/TLR2	3
BP	GO:0042110	T cell activation	7/51	483/18866	0.000301537	0.00314969	0.00182798	CD274/HMGB1/BCL2/FADD/CASP8/TP53/GLMN	7
BP	GO:0050670	regulation of lymphocyte proliferation	5/51	219/18866	0.000306338	0.00317762	0.00184418	CD274/HMGB1/BCL2/FADD/GLMN	5
BP	GO:0042149	cellular response to glucose starvation	3/51	49/18866	0.000314095	0.00317762	0.00184418	IFI16/BCL2/TP53	3
BP	GO:0070231	T cell apoptotic process	3/51	49/18866	0.000314095	0.00317762	0.00184418	CD274/FADD/TP53	3
BP	GO:0090199	regulation of release of cytochrome c from mitochondria	3/51	49/18866	0.000314095	0.00317762	0.00184418	GPER1/BNIP3/TP53	3
BP	GO:0032025	response to cobalt ion	2/51	10/18866	0.000317979	0.00317762	0.00184418	BNIP3/CASP8	2
BP	GO:0070391	response to lipoteichoic acid	2/51	10/18866	0.000317979	0.00317762	0.00184418	TREM2/TLR2	2
BP	GO:0071223	cellular response to lipoteichoic acid	2/51	10/18866	0.000317979	0.00317762	0.00184418	TREM2/TLR2	2
BP	GO:2000425	regulation of apoptotic cell clearance	2/51	10/18866	0.000317979	0.00317762	0.00184418	HMGB1/TREM2	2
BP	GO:1900542	regulation of purine nucleotide metabolic process	4/51	121/18866	0.000318735	0.00317762	0.00184418	NOS2/NOS1/PARP1/TREM2	4
BP	GO:0031669	cellular response to nutrient levels	5/51	221/18866	0.000319421	0.00317762	0.00184418	MDM2/IFI16/BCL2/TP53/JUN	5
BP	GO:0032944	regulation of mononuclear cell proliferation	5/51	221/18866	0.000319421	0.00317762	0.00184418	CD274/HMGB1/BCL2/FADD/GLMN	5
BP	GO:0019722	calcium-mediated signaling	5/51	222/18866	0.000326119	0.0032067	0.00186106	NOS1/CXCL8/IRGM/TREM2/GBP1	5
BP	GO:0048545	response to steroid hormone	6/51	346/18866	0.000327301	0.0032067	0.00186106	PARP1/MDM2/GPER1/TXNIP/BCL2/TLR2	6
BP	GO:0001774	microglial cell activation	3/51	50/18866	0.000333508	0.0032067	0.00186106	TREM2/JUN/TLR2	3
BP	GO:0002269	leukocyte activation involved in inflammatory response	3/51	50/18866	0.000333508	0.0032067	0.00186106	TREM2/JUN/TLR2	3
BP	GO:0032608	interferon-beta production	3/51	50/18866	0.000333508	0.0032067	0.00186106	IRF3/DHX9/TLR2	3
BP	GO:0032760	positive regulation of tumor necrosis factor production	3/51	50/18866	0.000333508	0.0032067	0.00186106	HMGB1/FADD/TLR2	3
BP	GO:0045981	positive regulation of nucleotide metabolic process	3/51	50/18866	0.000333508	0.0032067	0.00186106	NOS2/NOS1/TREM2	3
BP	GO:1900544	positive regulation of purine nucleotide metabolic process	3/51	50/18866	0.000333508	0.0032067	0.00186106	NOS2/NOS1/TREM2	3
BP	GO:0002761	regulation of myeloid leukocyte differentiation	4/51	123/18866	0.000339267	0.003235	0.00187749	FADD/CASP8/TREM2/JUN	4
BP	GO:0006140	regulation of nucleotide metabolic process	4/51	123/18866	0.000339267	0.003235	0.00187749	NOS2/NOS1/PARP1/TREM2	4
BP	GO:0051101	regulation of DNA binding	4/51	124/18866	0.000349881	0.00332242	0.00192822	PARP1/IFI16/HMGB1/JUN	4
BP	GO:0006984	ER-nucleus signaling pathway	3/51	51/18866	0.000353679	0.00333096	0.00193318	CXCL8/TP53/ATF6	3
BP	GO:0048146	positive regulation of fibroblast proliferation	3/51	51/18866	0.000353679	0.00333096	0.00193318	ANXA2/JUN/DHX9	3
BP	GO:1903557	positive regulation of tumor necrosis factor superfamily cytokine production	3/51	52/18866	0.000374619	0.00349137	0.00202628	HMGB1/FADD/TLR2	3
BP	GO:2001238	positive regulation of extrinsic apoptotic signaling pathway	3/51	52/18866	0.000374619	0.00349137	0.00202628	STK4/GPER1/FADD	3
BP	GO:0071103	DNA conformation change	6/51	355/18866	0.000375269	0.00349137	0.00202628	PARP1/GPER1/HMGB1/MRE11/TP53/DHX9	6
BP	GO:0019079	viral genome replication	4/51	127/18866	0.000383149	0.00352392	0.00204517	BST2/CXCL8/IFI16/BCL2	4
BP	GO:0097191	extrinsic apoptotic signaling pathway	5/51	230/18866	0.000383617	0.00352392	0.00204517	STK4/GPER1/BCL2/FADD/CASP8	5
BP	GO:0006527	arginine catabolic process	2/51	11/18866	0.000387969	0.00352392	0.00204517	NOS2/NOS1	2
BP	GO:0031284	positive regulation of guanylate cyclase activity	2/51	11/18866	0.000387969	0.00352392	0.00204517	NOS2/NOS1	2
BP	GO:0048102	autophagic cell death	2/51	11/18866	0.000387969	0.00352392	0.00204517	BNIP3/TREM2	2
BP	GO:1990440	positive regulation of transcription from RNA polymerase II promoter in response to endoplasmic reticulum stress	2/51	11/18866	0.000387969	0.00352392	0.00204517	TP53/ATF6	2
BP	GO:0001818	negative regulation of cytokine production	6/51	360/18866	0.000404204	0.00364259	0.00211404	BST2/IRF3/CD274/HMGB1/TREM2/GBP1	6
BP	GO:0062197	cellular response to chemical stress	6/51	360/18866	0.000404204	0.00364259	0.00211404	PARP1/MDM2/BCL2/BNIP3/TP53/JUN	6
BP	GO:0032757	positive regulation of interleukin-8 production	3/51	54/18866	0.000418858	0.00375991	0.00218213	HMGB1/FADD/TLR2	3
BP	GO:0000302	response to reactive oxygen species	5/51	235/18866	0.000423256	0.0037846	0.00219646	MDM2/TXNIP/BCL2/BNIP3/JUN	5
BP	GO:0051052	regulation of DNA metabolic process	6/51	365/18866	0.000434859	0.00387328	0.00224793	PARP1/GPER1/HMGB1/MRE11/TP53/DHX9	6
BP	GO:0045861	negative regulation of proteolysis	6/51	369/18866	0.00046067	0.00408733	0.00237215	BST2/BIRC2/MDM2/IFI16/ANXA2/TP53	6
BP	GO:0032490	detection of molecule of bacterial origin	2/51	12/18866	0.000464757	0.00409012	0.00237377	TREM2/TLR2	2
BP	GO:0036462	TRAIL-activated apoptotic signaling pathway	2/51	12/18866	0.000464757	0.00409012	0.00237377	FADD/CASP8	2
BP	GO:0070228	regulation of lymphocyte apoptotic process	3/51	56/18866	0.000466323	0.00409012	0.00237377	CD274/FADD/TP53	3
BP	GO:0050671	positive regulation of lymphocyte proliferation	4/51	136/18866	0.000496516	0.00433838	0.00251785	CD274/HMGB1/BCL2/FADD	4
BP	GO:0032946	positive regulation of mononuclear cell proliferation	4/51	137/18866	0.000510435	0.0044431	0.00257863	CD274/HMGB1/BCL2/FADD	4
BP	GO:0060340	positive regulation of type I interferon-mediated signaling pathway	2/51	13/18866	0.000548309	0.00475477	0.00275951	IRF3/FADD	2
BP	GO:0009411	response to UV	4/51	140/18866	0.000553859	0.00476693	0.00276657	PARP1/MDM2/BCL2/TP53	4
BP	GO:0072655	establishment of protein localization to mitochondrion	4/51	140/18866	0.000553859	0.00476693	0.00276657	GZMB/BCL2/CASP8/TP53	4
BP	GO:0061900	glial cell activation	3/51	60/18866	0.000571309	0.00489876	0.00284308	TREM2/JUN/TLR2	3
BP	GO:0043122	regulation of I-kappaB kinase/NF-kappaB signaling	5/51	252/18866	0.000581526	0.00496783	0.00288317	BST2/BIRC2/IRF3/FADD/CASP8	5
BP	GO:0002687	positive regulation of leukocyte migration	4/51	142/18866	0.000584231	0.00497245	0.00288585	CXCL8/HMGB1/FADD/TREM2	4
BP	GO:0031668	cellular response to extracellular stimulus	5/51	253/18866	0.00059205	0.00502041	0.00291368	MDM2/IFI16/BCL2/TP53/JUN	5
BP	GO:1902041	regulation of extrinsic apoptotic signaling pathway via death domain receptors	3/51	61/18866	0.000599718	0.00506674	0.00294057	STK4/FADD/CASP8	3
BP	GO:0002218	activation of innate immune response	4/51	144/18866	0.000615768	0.00515147	0.00298974	AIM2/IFI16/HMGB1/NLRC4	4
BP	GO:0070585	protein localization to mitochondrion	4/51	144/18866	0.000615768	0.00515147	0.00298974	GZMB/BCL2/CASP8/TP53	4
BP	GO:0031331	positive regulation of cellular catabolic process	6/51	390/18866	0.000616473	0.00515147	0.00298974	FGF21/MDM2/IRGM/HMGB1/BNIP3/TREM2	6
BP	GO:0033135	regulation of peptidyl-serine phosphorylation	4/51	145/18866	0.000631982	0.00522234	0.00303087	NOS1/STK4/IRGM/BCL2	4
BP	GO:0031282	regulation of guanylate cyclase activity	2/51	14/18866	0.000638589	0.00522234	0.00303087	NOS2/NOS1	2
BP	GO:0032042	mitochondrial DNA metabolic process	2/51	14/18866	0.000638589	0.00522234	0.00303087	PARP1/TP53	2
BP	GO:0045898	regulation of RNA polymerase II transcription preinitiation complex assembly	2/51	14/18866	0.000638589	0.00522234	0.00303087	HMGB1/TP53	2
BP	GO:0070234	positive regulation of T cell apoptotic process	2/51	14/18866	0.000638589	0.00522234	0.00303087	CD274/TP53	2
BP	GO:0071236	cellular response to antibiotic	2/51	14/18866	0.000638589	0.00522234	0.00303087	MDM2/TP53	2
BP	GO:0010951	negative regulation of endopeptidase activity	5/51	258/18866	0.000646832	0.005271	0.00305911	BST2/BIRC2/MDM2/IFI16/ANXA2	5
BP	GO:1901653	cellular response to peptide	6/51	398/18866	0.000685573	0.00556695	0.00323087	PARP1/FGF21/MDM2/GPER1/TREM2/TP53	6
BP	GO:0033157	regulation of intracellular protein transport	5/51	264/18866	0.0007175	0.00580404	0.00336848	GZMB/MDM2/BCL2/CASP8/TP53	5
BP	GO:0031640	killing of cells of other organism	3/51	65/18866	0.000722348	0.00580404	0.00336848	NOS2/CTSG/APOL1	3
BP	GO:0098586	cellular response to virus	3/51	65/18866	0.000722348	0.00580404	0.00336848	BIRC2/IRF3/IRGM	3
BP	GO:0045651	positive regulation of macrophage differentiation	2/51	15/18866	0.00073556	0.0058896	0.00341813	FADD/CASP8	2
BP	GO:0072331	signal transduction by p53 class mediator	5/51	267/18866	0.00075493	0.00598518	0.0034736	MDM2/IFI16/MRE11/BCL2/TP53	5
BP	GO:0046824	positive regulation of nucleocytoplasmic transport	3/51	66/18866	0.00075531	0.00598518	0.0034736	MDM2/TP53/DHX9	3
BP	GO:2000378	negative regulation of reactive oxygen species metabolic process	3/51	66/18866	0.00075531	0.00598518	0.0034736	BCL2/BNIP3/TP53	3
BP	GO:0070613	regulation of protein processing	3/51	67/18866	0.000789214	0.00622581	0.00361326	BIRC2/MDM2/NLRC4	3
BP	GO:0062013	positive regulation of small molecule metabolic process	4/51	154/18866	0.000791829	0.00622581	0.00361326	NOS2/NOS1/GPER1/TREM2	4
BP	GO:0051091	positive regulation of DNA-binding transcription factor activity	5/51	270/18866	0.000793804	0.00622581	0.00361326	ALK/AIM2/NLRC4/DHX9/TLR2	5
BP	GO:0006839	mitochondrial transport	5/51	271/18866	0.000807089	0.00630847	0.00366123	GZMB/BCL2/BNIP3/CASP8/TP53	5
BP	GO:0010466	negative regulation of peptidase activity	5/51	272/18866	0.00082054	0.00634359	0.00368161	BST2/BIRC2/MDM2/IFI16/ANXA2	5
BP	GO:0032642	regulation of chemokine production	3/51	68/18866	0.000824072	0.00634359	0.00368161	HMGB1/TREM2/TLR2	3
BP	GO:0071479	cellular response to ionizing radiation	3/51	68/18866	0.000824072	0.00634359	0.00368161	MDM2/IFI16/TP53	3
BP	GO:1902369	negative regulation of RNA catabolic process	3/51	68/18866	0.000824072	0.00634359	0.00368161	LRPPRC/ELAVL1/DHX9	3
BP	GO:0002834	regulation of response to tumor cell	2/51	16/18866	0.000839187	0.00634359	0.00368161	CD274/HMGB1	2
BP	GO:0002837	regulation of immune response to tumor cell	2/51	16/18866	0.000839187	0.00634359	0.00368161	CD274/HMGB1	2
BP	GO:0010225	response to UV-C	2/51	16/18866	0.000839187	0.00634359	0.00368161	MDM2/TP53	2
BP	GO:0017014	protein nitrosylation	2/51	16/18866	0.000839187	0.00634359	0.00368161	NOS2/NOS1	2
BP	GO:0018119	peptidyl-cysteine S-nitrosylation	2/51	16/18866	0.000839187	0.00634359	0.00368161	NOS2/NOS1	2
BP	GO:0033033	negative regulation of myeloid cell apoptotic process	2/51	16/18866	0.000839187	0.00634359	0.00368161	CLEC5A/BCL2	2
BP	GO:1903900	regulation of viral life cycle	4/51	157/18866	0.000850927	0.00641125	0.00372088	BST2/CXCL8/IFI16/BCL2	4
BP	GO:1903317	regulation of protein maturation	3/51	69/18866	0.000859895	0.00645764	0.00374781	BIRC2/MDM2/NLRC4	3
BP	GO:0050729	positive regulation of inflammatory response	4/51	158/18866	0.0008713	0.00652198	0.00378515	GBP5/TREM2/DHX9/TLR2	4
BP	GO:0034504	protein localization to nucleus	5/51	277/18866	0.000890325	0.00663383	0.00385006	PARP1/ELAVL1/MDM2/TXNIP/TP53	5
BP	GO:0032675	regulation of interleukin-6 production	4/51	159/18866	0.000892016	0.00663383	0.00385006	HMGB1/TREM2/DHX9/TLR2	4
BP	GO:0045739	positive regulation of DNA repair	3/51	71/18866	0.000934477	0.00692719	0.00402031	PARP1/HMGB1/DHX9	3
BP	GO:0002643	regulation of tolerance induction	2/51	17/18866	0.000949436	0.00694842	0.00403264	CD274/HMGB1	2
BP	GO:0016045	detection of bacterium	2/51	17/18866	0.000949436	0.00694842	0.00403264	NLRC4/TLR2	2
BP	GO:0044546	NLRP3 inflammasome complex assembly	2/51	17/18866	0.000949436	0.00694842	0.00403264	AIM2/GBP5	2
BP	GO:0071360	cellular response to exogenous dsRNA	2/51	17/18866	0.000949436	0.00694842	0.00403264	IRF3/DHX9	2
BP	GO:0009267	cellular response to starvation	4/51	163/18866	0.000978362	0.00713738	0.0041423	IFI16/BCL2/TP53/JUN	4
BP	GO:0070227	lymphocyte apoptotic process	3/51	73/18866	0.00101304	0.007367	0.00427556	CD274/FADD/TP53	3
BP	GO:2001242	regulation of intrinsic apoptotic signaling pathway	4/51	166/18866	0.00104687	0.00758898	0.0044044	PARP1/MDM2/BCL2/TP53	4
BP	GO:0034121	regulation of toll-like receptor signaling pathway	3/51	74/18866	0.00105384	0.00759164	0.00440594	BIRC2/HMGB1/TLR2	3
BP	GO:0051881	regulation of mitochondrial membrane potential	3/51	74/18866	0.00105384	0.00759164	0.00440594	PARP1/BCL2/BNIP3	3
BP	GO:0010523	negative regulation of calcium ion transport into cytosol	2/51	18/18866	0.00106627	0.0076333	0.00443012	NOS1/BCL2	2
BP	GO:0070230	positive regulation of lymphocyte apoptotic process	2/51	18/18866	0.00106627	0.0076333	0.00443012	CD274/TP53	2
BP	GO:0042129	regulation of T cell proliferation	4/51	167/18866	0.00107044	0.00763933	0.00443362	CD274/HMGB1/FADD/GLMN	4
BP	GO:1902105	regulation of leukocyte differentiation	5/51	290/18866	0.0010925	0.00777116	0.00451013	HMGB1/FADD/CASP8/TREM2/JUN	5
BP	GO:0032602	chemokine production	3/51	75/18866	0.00109567	0.00777116	0.00451013	HMGB1/TREM2/TLR2	3
BP	GO:0033077	T cell differentiation in thymus	3/51	76/18866	0.00113854	0.00805033	0.00467215	BCL2/FADD/TP53	3
BP	GO:0150076	neuroinflammatory response	3/51	77/18866	0.00118245	0.00830698	0.0048211	TREM2/JUN/TLR2	3
BP	GO:0010663	positive regulation of striated muscle cell apoptotic process	2/51	19/18866	0.00118966	0.00830698	0.0048211	BNIP3/TP53	2
BP	GO:0010666	positive regulation of cardiac muscle cell apoptotic process	2/51	19/18866	0.00118966	0.00830698	0.0048211	BNIP3/TP53	2
BP	GO:0098543	detection of other organism	2/51	19/18866	0.00118966	0.00830698	0.0048211	NLRC4/TLR2	2
BP	GO:0042391	regulation of membrane potential	6/51	443/18866	0.00119363	0.00830698	0.0048211	PARP1/GPER1/BCL2/BNIP3/TREM2/JUN	6
BP	GO:0031647	regulation of protein stability	5/51	296/18866	0.00119652	0.00830698	0.0048211	STK4/MDM2/IRGM/BCL2/TP53	5
BP	GO:0033209	tumor necrosis factor-mediated signaling pathway	4/51	173/18866	0.00121974	0.00844263	0.00489983	BIRC2/AIM2/CASP8/TP53	4
BP	GO:0050688	regulation of defense response to virus	3/51	78/18866	0.00122741	0.00847026	0.00491586	BIRC2/AIM2/DHX9	3
BP	GO:0071260	cellular response to mechanical stimulus	3/51	79/18866	0.00127344	0.00876161	0.00508495	FADD/BNIP3/CASP8	3
BP	GO:0043254	regulation of protein-containing complex assembly	6/51	449/18866	0.00127877	0.00877196	0.00509096	PARP1/BIRC2/IRGM/GBP5/HMGB1/TP53	6
BP	GO:0002418	immune response to tumor cell	2/51	20/18866	0.00131956	0.00884731	0.00513469	CD274/HMGB1	2
BP	GO:0006525	arginine metabolic process	2/51	20/18866	0.00131956	0.00884731	0.00513469	NOS2/NOS1	2
BP	GO:0010988	regulation of low-density lipoprotein particle clearance	2/51	20/18866	0.00131956	0.00884731	0.00513469	FGF21/ANXA2	2
BP	GO:0032727	positive regulation of interferon-alpha production	2/51	20/18866	0.00131956	0.00884731	0.00513469	IRF3/DHX9	2
BP	GO:0034138	toll-like receptor 3 signaling pathway	2/51	20/18866	0.00131956	0.00884731	0.00513469	FADD/CASP8	2
BP	GO:0060965	negative regulation of gene silencing by miRNA	2/51	20/18866	0.00131956	0.00884731	0.00513469	ELAVL1/TP53	2
BP	GO:2001169	regulation of ATP biosynthetic process	2/51	20/18866	0.00131956	0.00884731	0.00513469	PARP1/TREM2	2
BP	GO:0048678	response to axon injury	3/51	80/18866	0.00132055	0.00884731	0.00513469	BCL2/BNIP3/JUN	3
BP	GO:0009896	positive regulation of catabolic process	6/51	454/18866	0.00135322	0.00903981	0.00524641	FGF21/MDM2/IRGM/HMGB1/BNIP3/TREM2	6
BP	GO:0051090	regulation of DNA-binding transcription factor activity	6/51	455/18866	0.0013685	0.00906447	0.00526072	ALK/AIM2/JUN/NLRC4/DHX9/TLR2	6
BP	GO:0034644	cellular response to UV	3/51	81/18866	0.00136874	0.00906447	0.00526072	PARP1/MDM2/TP53	3
BP	GO:0050829	defense response to Gram-negative bacterium	3/51	81/18866	0.00136874	0.00906447	0.00526072	NOS2/IRGM/CTSG	3
BP	GO:0062012	regulation of small molecule metabolic process	6/51	456/18866	0.00138391	0.00913859	0.00530374	NOS2/NOS1/PARP1/GPER1/TREM2/TP53	6
BP	GO:1901796	regulation of signal transduction by p53 class mediator	4/51	180/18866	0.00141171	0.00929542	0.00539476	MDM2/MRE11/BCL2/TP53	4
BP	GO:0046827	positive regulation of protein export from nucleus	2/51	21/18866	0.00145594	0.0095593	0.00554791	MDM2/TP53	2
BP	GO:0046209	nitric oxide metabolic process	3/51	84/18866	0.00151991	0.0099509	0.00577518	NOS2/NOS1/TLR2	3
BP	GO:0010507	negative regulation of autophagy	3/51	85/18866	0.00157254	0.0102662	0.00595814	BCL2/TREM2/TP53	3
BP	GO:0050765	negative regulation of phagocytosis	2/51	22/18866	0.00159877	0.0103202	0.00598949	HMGB1/TLR2	2
BP	GO:0051900	regulation of mitochondrial depolarization	2/51	22/18866	0.00159877	0.0103202	0.00598949	PARP1/BCL2	2
BP	GO:0071157	negative regulation of cell cycle arrest	2/51	22/18866	0.00159877	0.0103202	0.00598949	MDM2/GPER1	2
BP	GO:0071359	cellular response to dsRNA	2/51	22/18866	0.00159877	0.0103202	0.00598949	IRF3/DHX9	2
BP	GO:0001776	leukocyte homeostasis	3/51	86/18866	0.00162629	0.0104101	0.00604165	HMGB1/BCL2/FADD	3
BP	GO:0006919	activation of cysteine-type endopeptidase activity involved in apoptotic process	3/51	86/18866	0.00162629	0.0104101	0.00604165	FADD/CASP8/NLRC4	3
BP	GO:2000106	regulation of leukocyte apoptotic process	3/51	86/18866	0.00162629	0.0104101	0.00604165	CD274/FADD/TP53	3
BP	GO:0071478	cellular response to radiation	4/51	188/18866	0.00165589	0.0105701	0.00613454	PARP1/MDM2/IFI16/TP53	4
BP	GO:1904705	regulation of vascular associated smooth muscle cell proliferation	3/51	87/18866	0.00168118	0.0106428	0.00617675	MDM2/GPER1/JUN	3
BP	GO:1990874	vascular associated smooth muscle cell proliferation	3/51	87/18866	0.00168118	0.0106428	0.00617675	MDM2/GPER1/JUN	3
BP	GO:2001057	reactive nitrogen species metabolic process	3/51	87/18866	0.00168118	0.0106428	0.00617675	NOS2/NOS1/TLR2	3
BP	GO:0032755	positive regulation of interleukin-6 production	3/51	88/18866	0.00173722	0.0108273	0.00628383	HMGB1/DHX9/TLR2	3
BP	GO:0000002	mitochondrial genome maintenance	2/51	23/18866	0.00174801	0.0108273	0.00628383	PARP1/TP53	2
BP	GO:0031281	positive regulation of cyclase activity	2/51	23/18866	0.00174801	0.0108273	0.00628383	NOS2/NOS1	2
BP	GO:0032799	low-density lipoprotein receptor particle metabolic process	2/51	23/18866	0.00174801	0.0108273	0.00628383	FGF21/ANXA2	2
BP	GO:0045649	regulation of macrophage differentiation	2/51	23/18866	0.00174801	0.0108273	0.00628383	FADD/CASP8	2
BP	GO:0060149	negative regulation of posttranscriptional gene silencing	2/51	23/18866	0.00174801	0.0108273	0.00628383	ELAVL1/TP53	2
BP	GO:0060967	negative regulation of gene silencing by RNA	2/51	23/18866	0.00174801	0.0108273	0.00628383	ELAVL1/TP53	2
BP	GO:1902254	negative regulation of intrinsic apoptotic signaling pathway by p53 class mediator	2/51	23/18866	0.00174801	0.0108273	0.00628383	MDM2/BCL2	2
BP	GO:0051051	negative regulation of transport	6/51	483/18866	0.00185278	0.0114454	0.00664254	NOS1/BST2/HMGB1/BCL2/IL13RA2/TLR2	6
BP	GO:0034123	positive regulation of toll-like receptor signaling pathway	2/51	24/18866	0.00190364	0.0116036	0.00673435	HMGB1/TLR2	2
BP	GO:0036003	positive regulation of transcription from RNA polymerase II promoter in response to stress	2/51	24/18866	0.00190364	0.0116036	0.00673435	TP53/ATF6	2
BP	GO:0051349	positive regulation of lyase activity	2/51	24/18866	0.00190364	0.0116036	0.00673435	NOS2/NOS1	2
BP	GO:0051882	mitochondrial depolarization	2/51	24/18866	0.00190364	0.0116036	0.00673435	PARP1/BCL2	2
BP	GO:2000637	positive regulation of gene silencing by miRNA	2/51	24/18866	0.00190364	0.0116036	0.00673435	TP53/DHX9	2
BP	GO:0051899	membrane depolarization	3/51	91/18866	0.00191231	0.0116256	0.00674713	PARP1/BCL2/JUN	3
BP	GO:0006164	purine nucleotide biosynthetic process	4/51	197/18866	0.00196413	0.0119092	0.0069117	NOS2/NOS1/PARP1/TREM2	4
BP	GO:0018209	peptidyl-serine modification	5/51	333/18866	0.00200827	0.0121448	0.00704842	NOS1/STK4/PARP1/IRGM/BCL2	5
BP	GO:0032677	regulation of interleukin-8 production	3/51	93/18866	0.00203493	0.0122415	0.00710459	HMGB1/FADD/TLR2	3
BP	GO:2000117	negative regulation of cysteine-type endopeptidase activity	3/51	93/18866	0.00203493	0.0122415	0.00710459	BIRC2/MDM2/IFI16	3
BP	GO:0032647	regulation of interferon-alpha production	2/51	25/18866	0.0020656	0.0123541	0.00716993	IRF3/DHX9	2
BP	GO:0060148	positive regulation of posttranscriptional gene silencing	2/51	25/18866	0.0020656	0.0123541	0.00716993	TP53/DHX9	2
BP	GO:0051054	positive regulation of DNA metabolic process	4/51	200/18866	0.00207515	0.0123541	0.00716993	PARP1/HMGB1/MRE11/DHX9	4
BP	GO:2000377	regulation of reactive oxygen species metabolic process	4/51	200/18866	0.00207515	0.0123541	0.00716993	BIRC2/BCL2/BNIP3/TP53	4
BP	GO:0010660	regulation of muscle cell apoptotic process	3/51	94/18866	0.00209804	0.0124581	0.00723028	STK4/BNIP3/TP53	3
BP	GO:0060337	type I interferon signaling pathway	3/51	95/18866	0.00216235	0.012774	0.0074136	BST2/IRF3/FADD	3
BP	GO:0071357	cellular response to type I interferon	3/51	95/18866	0.00216235	0.012774	0.0074136	BST2/IRF3/FADD	3
BP	GO:0019058	viral life cycle	5/51	341/18866	0.00222668	0.0129632	0.00752344	BST2/CXCL8/IFI16/CLEC5A/BCL2	5
BP	GO:0002507	tolerance induction	2/51	26/18866	0.00223387	0.0129632	0.00752344	CD274/HMGB1	2
BP	GO:0042104	positive regulation of activated T cell proliferation	2/51	26/18866	0.00223387	0.0129632	0.00752344	HMGB1/FADD	2
BP	GO:0044068	modulation by symbiont of host cellular process	2/51	26/18866	0.00223387	0.0129632	0.00752344	IRGM/CASP8	2
BP	GO:0051123	RNA polymerase II preinitiation complex assembly	2/51	26/18866	0.00223387	0.0129632	0.00752344	HMGB1/TP53	2
BP	GO:0051873	killing by host of symbiont cells	2/51	26/18866	0.00223387	0.0129632	0.00752344	CTSG/APOL1	2
BP	GO:0060706	cell differentiation involved in embryonic placenta development	2/51	26/18866	0.00223387	0.0129632	0.00752344	STK4/CASP8	2
BP	GO:0050764	regulation of phagocytosis	3/51	97/18866	0.00229463	0.0132823	0.00770859	HMGB1/TREM2/TLR2	3
BP	GO:0042594	response to starvation	4/51	206/18866	0.00231009	0.0133381	0.00774102	IFI16/BCL2/TP53/JUN	4
BP	GO:0010657	muscle cell apoptotic process	3/51	98/18866	0.00236261	0.0136072	0.00789718	STK4/BNIP3/TP53	3
BP	GO:0071456	cellular response to hypoxia	4/51	208/18866	0.00239231	0.0136994	0.00795069	MDM2/BCL2/BNIP3/TP53	4
BP	GO:0072522	purine-containing compound biosynthetic process	4/51	208/18866	0.00239231	0.0136994	0.00795069	NOS2/NOS1/PARP1/TREM2	4
BP	GO:0009065	glutamine family amino acid catabolic process	2/51	27/18866	0.00240842	0.0136994	0.00795069	NOS2/NOS1	2
BP	GO:0032607	interferon-alpha production	2/51	27/18866	0.00240842	0.0136994	0.00795069	IRF3/DHX9	2
BP	GO:0036037	CD8-positive, alpha-beta T cell activation	2/51	27/18866	0.00240842	0.0136994	0.00795069	CD274/BCL2	2
BP	GO:0034340	response to type I interferon	3/51	99/18866	0.00243183	0.0137644	0.00798841	BST2/IRF3/FADD	3
BP	GO:0062207	regulation of pattern recognition receptor signaling pathway	3/51	99/18866	0.00243183	0.0137644	0.00798841	BIRC2/HMGB1/TLR2	3
BP	GO:0034764	positive regulation of transmembrane transport	4/51	210/18866	0.00247654	0.013983	0.00811529	NOS1/FGF21/GPER1/TREM2	4
BP	GO:0050848	regulation of calcium-mediated signaling	3/51	100/18866	0.0025023	0.0140938	0.0081796	NOS1/TREM2/GBP1	3
BP	GO:0002685	regulation of leukocyte migration	4/51	212/18866	0.00256279	0.0142345	0.00826124	CXCL8/HMGB1/FADD/TREM2	4
BP	GO:0051701	interaction with host	4/51	212/18866	0.00256279	0.0142345	0.00826124	CXCL8/IRGM/CLEC5A/CASP8	4
BP	GO:0010522	regulation of calcium ion transport into cytosol	3/51	101/18866	0.00257402	0.0142345	0.00826124	NOS1/GPER1/BCL2	3
BP	GO:0042102	positive regulation of T cell proliferation	3/51	101/18866	0.00257402	0.0142345	0.00826124	CD274/HMGB1/FADD	3
BP	GO:0042116	macrophage activation	3/51	101/18866	0.00257402	0.0142345	0.00826124	TREM2/JUN/TLR2	3
BP	GO:0044773	mitotic DNA damage checkpoint	3/51	101/18866	0.00257402	0.0142345	0.00826124	MDM2/MRE11/TP53	3
BP	GO:0002360	T cell lineage commitment	2/51	28/18866	0.00258922	0.0142345	0.00826124	BCL2/TP53	2
BP	GO:0045745	positive regulation of G protein-coupled receptor signaling pathway	2/51	28/18866	0.00258922	0.0142345	0.00826124	NOS1/GPER1	2
BP	GO:0051883	killing of cells in other organism involved in symbiotic interaction	2/51	28/18866	0.00258922	0.0142345	0.00826124	CTSG/APOL1	2
BP	GO:1903579	negative regulation of ATP metabolic process	2/51	28/18866	0.00258922	0.0142345	0.00826124	PARP1/TP53	2
BP	GO:0006913	nucleocytoplasmic transport	5/51	354/18866	0.00261795	0.0143581	0.00833298	ELAVL1/MDM2/TXNIP/TP53/DHX9	5
BP	GO:1903076	regulation of protein localization to plasma membrane	3/51	102/18866	0.002647	0.0144708	0.00839836	GPER1/TREM2/GBP1	3
BP	GO:0043523	regulation of neuron apoptotic process	4/51	214/18866	0.00265108	0.0144708	0.00839836	PARP1/BCL2/TP53/JUN	4
BP	GO:0033044	regulation of chromosome organization	5/51	356/18866	0.00268231	0.0146065	0.00847714	NOS1/PARP1/MKI67/MRE11/TP53	5
BP	GO:0051169	nuclear transport	5/51	357/18866	0.00271492	0.0147487	0.00855966	ELAVL1/MDM2/TXNIP/TP53/DHX9	5
BP	GO:0008630	intrinsic apoptotic signaling pathway in response to DNA damage	3/51	103/18866	0.00272126	0.0147487	0.00855966	IFI16/BCL2/TP53	3
BP	GO:0007263	nitric oxide mediated signal transduction	2/51	29/18866	0.00277622	0.0148968	0.00864563	NOS2/NOS1	2
BP	GO:0019835	cytolysis	2/51	29/18866	0.00277622	0.0148968	0.00864563	GZMB/APOL1	2
BP	GO:0033032	regulation of myeloid cell apoptotic process	2/51	29/18866	0.00277622	0.0148968	0.00864563	CLEC5A/BCL2	2
BP	GO:2000108	positive regulation of leukocyte apoptotic process	2/51	29/18866	0.00277622	0.0148968	0.00864563	CD274/TP53	2
BP	GO:0010948	negative regulation of cell cycle process	5/51	359/18866	0.002781	0.0148968	0.00864563	MDM2/GPER1/MRE11/BCL2/TP53	5
BP	GO:0032649	regulation of interferon-gamma production	3/51	104/18866	0.00279679	0.0149119	0.00865436	CD274/HMGB1/FADD	3
BP	GO:0048525	negative regulation of viral process	3/51	104/18866	0.00279679	0.0149119	0.00865436	BST2/IFI16/JUN	3
BP	GO:0036294	cellular response to decreased oxygen levels	4/51	218/18866	0.00283391	0.0150748	0.00874894	MDM2/BCL2/BNIP3/TP53	4
BP	GO:2001022	positive regulation of response to DNA damage stimulus	3/51	105/18866	0.0028736	0.0152506	0.00885098	PARP1/HMGB1/DHX9	3
BP	GO:0071156	regulation of cell cycle arrest	3/51	106/18866	0.0029517	0.0156148	0.00906231	MDM2/GPER1/TP53	3
BP	GO:0010800	positive regulation of peptidyl-threonine phosphorylation	2/51	30/18866	0.00296939	0.0156148	0.00906231	IRGM/CHI3L1	2
BP	GO:0043457	regulation of cellular respiration	2/51	30/18866	0.00296939	0.0156148	0.00906231	NOS2/BNIP3	2
BP	GO:0071480	cellular response to gamma radiation	2/51	30/18866	0.00296939	0.0156148	0.00906231	MDM2/TP53	2
BP	GO:2001237	negative regulation of extrinsic apoptotic signaling pathway	3/51	107/18866	0.00303111	0.0159029	0.00922954	BCL2/FADD/CASP8	3
BP	GO:0032508	DNA duplex unwinding	3/51	108/18866	0.00311181	0.0162522	0.00943222	PARP1/MRE11/DHX9	3
BP	GO:0044774	mitotic DNA integrity checkpoint	3/51	108/18866	0.00311181	0.0162522	0.00943222	MDM2/MRE11/TP53	3
BP	GO:0014072	response to isoquinoline alkaloid	2/51	31/18866	0.00316871	0.0164002	0.00951814	MDM2/FADD	2
BP	GO:0039528	cytoplasmic pattern recognition receptor signaling pathway in response to virus	2/51	31/18866	0.00316871	0.0164002	0.00951814	BIRC2/IRF3	2
BP	GO:0043278	response to morphine	2/51	31/18866	0.00316871	0.0164002	0.00951814	MDM2/FADD	2
BP	GO:2000515	negative regulation of CD4-positive, alpha-beta T cell activation	2/51	31/18866	0.00316871	0.0164002	0.00951814	CD274/HMGB1	2
BP	GO:0043618	regulation of transcription from RNA polymerase II promoter in response to stress	3/51	109/18866	0.00319383	0.0164931	0.00957206	TP53/JUN/ATF6	3
BP	GO:0051149	positive regulation of muscle cell differentiation	3/51	111/18866	0.00336184	0.0173218	0.010053	MDM2/GPER1/BCL2	3
BP	GO:0051385	response to mineralocorticoid	2/51	32/18866	0.00337413	0.0173462	0.0100672	PARP1/GPER1	2
BP	GO:0006275	regulation of DNA replication	3/51	112/18866	0.00344784	0.0176462	0.0102413	TP53/JUN/DHX9	3
BP	GO:0046822	regulation of nucleocytoplasmic transport	3/51	112/18866	0.00344784	0.0176462	0.0102413	MDM2/TP53/DHX9	3
BP	GO:0051259	protein complex oligomerization	4/51	231/18866	0.00348765	0.0178103	0.0103365	ELAVL1/GBP5/TP53/NLRC4	4
BP	GO:0010039	response to iron ion	2/51	33/18866	0.00358563	0.0181094	0.0105101	MDM2/BCL2	2
BP	GO:0010955	negative regulation of protein processing	2/51	33/18866	0.00358563	0.0181094	0.0105101	BIRC2/MDM2	2
BP	GO:0010984	regulation of lipoprotein particle clearance	2/51	33/18866	0.00358563	0.0181094	0.0105101	FGF21/ANXA2	2
BP	GO:1901797	negative regulation of signal transduction by p53 class mediator	2/51	33/18866	0.00358563	0.0181094	0.0105101	MDM2/BCL2	2
BP	GO:1903318	negative regulation of protein maturation	2/51	33/18866	0.00358563	0.0181094	0.0105101	BIRC2/MDM2	2
BP	GO:2001234	negative regulation of apoptotic signaling pathway	4/51	233/18866	0.0035966	0.018125	0.0105191	MDM2/BCL2/FADD/CASP8	4
BP	GO:0007050	cell cycle arrest	4/51	234/18866	0.00365193	0.0183635	0.0106576	MDM2/CXCL8/GPER1/TP53	4
BP	GO:0071453	cellular response to oxygen levels	4/51	235/18866	0.00370783	0.0185533	0.0107678	MDM2/BCL2/BNIP3/TP53	4
BP	GO:0032609	interferon-gamma production	3/51	115/18866	0.0037139	0.0185533	0.0107678	CD274/HMGB1/FADD	3
BP	GO:0043620	regulation of DNA-templated transcription in response to stress	3/51	115/18866	0.0037139	0.0185533	0.0107678	TP53/JUN/ATF6	3
BP	GO:0043516	regulation of DNA damage response, signal transduction by p53 class mediator	2/51	34/18866	0.00380317	0.0188867	0.0109612	MDM2/TP53	2
BP	GO:0048536	spleen development	2/51	34/18866	0.00380317	0.0188867	0.0109612	BCL2/FADD	2
BP	GO:0060964	regulation of gene silencing by miRNA	3/51	116/18866	0.00380529	0.0188867	0.0109612	ELAVL1/TP53/DHX9	3
BP	GO:0046777	protein autophosphorylation	4/51	237/18866	0.00382139	0.0189258	0.0109839	STK4/ALK/MRE11/JUN	4
BP	GO:0018107	peptidyl-threonine phosphorylation	3/51	117/18866	0.00389805	0.0192226	0.0111562	IRGM/CHI3L1/BCL2	3
BP	GO:1904019	epithelial cell apoptotic process	3/51	117/18866	0.00389805	0.0192226	0.0111562	STK4/FGF21/GPER1	3
BP	GO:0042692	muscle cell differentiation	5/51	390/18866	0.0039612	0.0194922	0.0113126	NOS1/MDM2/GPER1/BCL2/GLMN	5
BP	GO:0050868	negative regulation of T cell activation	3/51	118/18866	0.00399219	0.0196027	0.0113767	CD274/HMGB1/GLMN	3
BP	GO:0030262	apoptotic nuclear changes	2/51	35/18866	0.00402672	0.0196463	0.0114021	GPER1/HMGB1	2
BP	GO:0032735	positive regulation of interleukin-12 production	2/51	35/18866	0.00402672	0.0196463	0.0114021	HMGB1/TLR2	2
BP	GO:0060338	regulation of type I interferon-mediated signaling pathway	2/51	35/18866	0.00402672	0.0196463	0.0114021	IRF3/FADD	2
BP	GO:0060147	regulation of posttranscriptional gene silencing	3/51	120/18866	0.00418459	0.0203302	0.011799	ELAVL1/TP53/DHX9	3
BP	GO:0060966	regulation of gene silencing by RNA	3/51	120/18866	0.00418459	0.0203302	0.011799	ELAVL1/TP53/DHX9	3
BP	GO:0002701	negative regulation of production of molecular mediator of immune response	2/51	36/18866	0.00425625	0.0206347	0.0119757	BST2/IL13RA2	2
BP	GO:0042176	regulation of protein catabolic process	5/51	397/18866	0.00427087	0.020662	0.0119916	NOS2/MDM2/ANXA2/TREM2/GLMN	5
BP	GO:1904375	regulation of protein localization to cell periphery	3/51	123/18866	0.00448364	0.0214149	0.0124285	GPER1/TREM2/GBP1	3
BP	GO:0006921	cellular component disassembly involved in execution phase of apoptosis	2/51	37/18866	0.00449172	0.0214149	0.0124285	GPER1/HMGB1	2
BP	GO:0043243	positive regulation of protein-containing complex disassembly	2/51	37/18866	0.00449172	0.0214149	0.0124285	IRGM/BNIP3	2
BP	GO:0060260	regulation of transcription initiation from RNA polymerase II promoter	2/51	37/18866	0.00449172	0.0214149	0.0124285	HMGB1/TP53	2
BP	GO:0060969	negative regulation of gene silencing	2/51	37/18866	0.00449172	0.0214149	0.0124285	ELAVL1/TP53	2
BP	GO:0062208	positive regulation of pattern recognition receptor signaling pathway	2/51	37/18866	0.00449172	0.0214149	0.0124285	HMGB1/TLR2	2
BP	GO:0070897	transcription preinitiation complex assembly	2/51	37/18866	0.00449172	0.0214149	0.0124285	HMGB1/TP53	2
BP	GO:0006352	DNA-templated transcription, initiation	4/51	249/18866	0.00455275	0.0216609	0.0125713	HMGB1/TP53/JUN/TFAM	4
BP	GO:1901991	negative regulation of mitotic cell cycle phase transition	4/51	251/18866	0.00468319	0.0220622	0.0128042	MDM2/MRE11/BCL2/TP53	4
BP	GO:0030968	endoplasmic reticulum unfolded protein response	3/51	125/18866	0.00469003	0.0220622	0.0128042	FGF21/CXCL8/ATF6	3
BP	GO:1903578	regulation of ATP metabolic process	3/51	125/18866	0.00469003	0.0220622	0.0128042	PARP1/TREM2/TP53	3
BP	GO:0002696	positive regulation of leukocyte activation	5/51	406/18866	0.00469407	0.0220622	0.0128042	CD274/HMGB1/BCL2/FADD/TREM2	5
BP	GO:0030224	monocyte differentiation	2/51	38/18866	0.0047331	0.0220622	0.0128042	IFI16/JUN	2
BP	GO:0032689	negative regulation of interferon-gamma production	2/51	38/18866	0.0047331	0.0220622	0.0128042	CD274/HMGB1	2
BP	GO:0043029	T cell homeostasis	2/51	38/18866	0.0047331	0.0220622	0.0128042	BCL2/FADD	2
BP	GO:0044003	modulation by symbiont of host process	2/51	38/18866	0.0047331	0.0220622	0.0128042	IRGM/CASP8	2
BP	GO:1903131	mononuclear cell differentiation	2/51	38/18866	0.0047331	0.0220622	0.0128042	IFI16/JUN	2
BP	GO:2000144	positive regulation of DNA-templated transcription, initiation	2/51	38/18866	0.0047331	0.0220622	0.0128042	TP53/JUN	2
BP	GO:0018210	peptidyl-threonine modification	3/51	126/18866	0.00479535	0.0222621	0.0129202	IRGM/CHI3L1/BCL2	3
BP	GO:2000134	negative regulation of G1/S transition of mitotic cell cycle	3/51	126/18866	0.00479535	0.0222621	0.0129202	MDM2/BCL2/TP53	3
BP	GO:0030217	T cell differentiation	4/51	253/18866	0.00481613	0.0223134	0.01295	HMGB1/BCL2/FADD/TP53	4
BP	GO:0045926	negative regulation of growth	4/51	254/18866	0.00488355	0.0225803	0.0131048	STK4/BST2/BCL2/TP53	4
BP	GO:0051053	negative regulation of DNA metabolic process	3/51	127/18866	0.0049021	0.0226205	0.0131282	PARP1/GPER1/TP53	3
BP	GO:0071482	cellular response to light stimulus	3/51	129/18866	0.00511989	0.0235782	0.013684	PARP1/MDM2/TP53	3
BP	GO:0045740	positive regulation of DNA replication	2/51	40/18866	0.00523347	0.0239096	0.0138763	JUN/DHX9	2
BP	GO:0046636	negative regulation of alpha-beta T cell activation	2/51	40/18866	0.00523347	0.0239096	0.0138763	CD274/HMGB1	2
BP	GO:0050691	regulation of defense response to virus by host	2/51	40/18866	0.00523347	0.0239096	0.0138763	AIM2/DHX9	2
BP	GO:1902895	positive regulation of pri-miRNA transcription by RNA polymerase II	2/51	40/18866	0.00523347	0.0239096	0.0138763	TP53/JUN	2
BP	GO:1903362	regulation of cellular protein catabolic process	4/51	260/18866	0.00530143	0.024172	0.0140286	MDM2/ANXA2/TREM2/GLMN	4
BP	GO:0010508	positive regulation of autophagy	3/51	131/18866	0.00534344	0.0243153	0.0141118	IRGM/HMGB1/BNIP3	3
BP	GO:0006282	regulation of DNA repair	3/51	132/18866	0.0054574	0.0246514	0.0143069	PARP1/HMGB1/DHX9	3
BP	GO:1902807	negative regulation of cell cycle G1/S phase transition	3/51	132/18866	0.0054574	0.0246514	0.0143069	MDM2/BCL2/TP53	3
BP	GO:0050867	positive regulation of cell activation	5/51	421/18866	0.00546474	0.0246514	0.0143069	CD274/HMGB1/BCL2/FADD/TREM2	5
BP	GO:0046825	regulation of protein export from nucleus	2/51	41/18866	0.00549239	0.0246514	0.0143069	MDM2/TP53	2
BP	GO:0050434	positive regulation of viral transcription	2/51	41/18866	0.00549239	0.0246514	0.0143069	JUN/DHX9	2
BP	GO:1901998	toxin transport	2/51	41/18866	0.00549239	0.0246514	0.0143069	CD274/BNIP3	2
BP	GO:1902042	negative regulation of extrinsic apoptotic signaling pathway via death domain receptors	2/51	41/18866	0.00549239	0.0246514	0.0143069	FADD/CASP8	2
BP	GO:0045637	regulation of myeloid cell differentiation	4/51	263/18866	0.00551911	0.024723	0.0143484	FADD/CASP8/TREM2/JUN	4
BP	GO:0006816	calcium ion transport	5/51	426/18866	0.00574048	0.0256247	0.0148718	NOS1/PANX1/GPER1/ANXA2/BCL2	5
BP	GO:0009165	nucleotide biosynthetic process	4/51	266/18866	0.00574271	0.0256247	0.0148718	NOS2/NOS1/PARP1/TREM2	4
BP	GO:0034383	low-density lipoprotein particle clearance	2/51	42/18866	0.00575709	0.0256391	0.0148801	FGF21/ANXA2	2
BP	GO:1901293	nucleoside phosphate biosynthetic process	4/51	269/18866	0.00597229	0.0265461	0.0154065	NOS2/NOS1/PARP1/TREM2	4
BP	GO:0008631	intrinsic apoptotic signaling pathway in response to oxidative stress	2/51	43/18866	0.00602754	0.0266857	0.0154875	PARP1/BCL2	2
BP	GO:1903146	regulation of autophagy of mitochondrion	2/51	43/18866	0.00602754	0.0266857	0.0154875	BNIP3/TP53	2
BP	GO:1903038	negative regulation of leukocyte cell-cell adhesion	3/51	137/18866	0.0060491	0.0266857	0.0154875	CD274/HMGB1/GLMN	3
BP	GO:1901988	negative regulation of cell cycle phase transition	4/51	270/18866	0.00605016	0.0266857	0.0154875	MDM2/MRE11/BCL2/TP53	4
BP	GO:0006260	DNA replication	4/51	273/18866	0.00628785	0.027681	0.0160651	MRE11/TP53/JUN/DHX9	4
BP	GO:0097028	dendritic cell differentiation	2/51	44/18866	0.00630371	0.0276978	0.0160749	HMGB1/TREM2	2
BP	GO:0060968	regulation of gene silencing	3/51	140/18866	0.00642186	0.0281631	0.0163449	ELAVL1/TP53/DHX9	3
BP	GO:0032355	response to estradiol	3/51	141/18866	0.0065491	0.0286664	0.016637	GPER1/TXNIP/CASP8	3
BP	GO:0032722	positive regulation of chemokine production	2/51	45/18866	0.00658557	0.0287166	0.0166662	HMGB1/TLR2	2
BP	GO:1904646	cellular response to amyloid-beta	2/51	45/18866	0.00658557	0.0287166	0.0166662	PARP1/TREM2	2
BP	GO:0000959	mitochondrial RNA metabolic process	2/51	46/18866	0.00687308	0.0297445	0.0172628	LRPPRC/TFAM	2
BP	GO:0032570	response to progesterone	2/51	46/18866	0.00687308	0.0297445	0.0172628	TXNIP/TLR2	2
BP	GO:0043330	response to exogenous dsRNA	2/51	46/18866	0.00687308	0.0297445	0.0172628	IRF3/DHX9	2
BP	GO:0048538	thymus development	2/51	46/18866	0.00687308	0.0297445	0.0172628	BCL2/FADD	2
BP	GO:0050921	positive regulation of chemotaxis	3/51	144/18866	0.00693983	0.0299729	0.0173953	CXCL8/HMGB1/TREM2	3
BP	GO:0072659	protein localization to plasma membrane	4/51	281/18866	0.00695193	0.0299729	0.0173953	GPER1/ANXA2/TREM2/GBP1	4
BP	GO:0009314	response to radiation	5/51	447/18866	0.00700697	0.0300972	0.0174675	PARP1/MDM2/IFI16/BCL2/TP53	5
BP	GO:0043434	response to peptide hormone	5/51	447/18866	0.00700697	0.0300972	0.0174675	PARP1/FGF21/MDM2/GPER1/TLR2	5
BP	GO:0045776	negative regulation of blood pressure	2/51	47/18866	0.00716622	0.0307238	0.0178311	NOS2/NOS1	2
BP	GO:0034620	cellular response to unfolded protein	3/51	146/18866	0.00720788	0.0307876	0.0178681	FGF21/CXCL8/ATF6	3
BP	GO:0046631	alpha-beta T cell activation	3/51	146/18866	0.00720788	0.0307876	0.0178681	CD274/HMGB1/BCL2	3
BP	GO:1904064	positive regulation of cation transmembrane transport	3/51	147/18866	0.00734418	0.0313116	0.0181722	NOS1/GPER1/TREM2	3
BP	GO:0010799	regulation of peptidyl-threonine phosphorylation	2/51	48/18866	0.00746495	0.031592	0.018335	IRGM/CHI3L1	2
BP	GO:0014911	positive regulation of smooth muscle cell migration	2/51	48/18866	0.00746495	0.031592	0.018335	MDM2/BCL2	2
BP	GO:0031952	regulation of protein autophosphorylation	2/51	48/18866	0.00746495	0.031592	0.018335	MRE11/JUN	2
BP	GO:0042220	response to cocaine	2/51	48/18866	0.00746495	0.031592	0.018335	MDM2/FADD	2
BP	GO:0008277	regulation of G protein-coupled receptor signaling pathway	3/51	148/18866	0.00748201	0.031606	0.0183431	NOS1/CXCL8/GPER1	3
BP	GO:0006874	cellular calcium ion homeostasis	5/51	456/18866	0.00760557	0.032069	0.0186118	NOS1/GPER1/HMGB1/BCL2/BNIP3	5
BP	GO:0006606	protein import into nucleus	3/51	150/18866	0.00776226	0.0324613	0.0188395	ELAVL1/TXNIP/TP53	3
BP	GO:0003254	regulation of membrane depolarization	2/51	49/18866	0.00776924	0.0324613	0.0188395	PARP1/BCL2	2
BP	GO:0018198	peptidyl-cysteine modification	2/51	49/18866	0.00776924	0.0324613	0.0188395	NOS2/NOS1	2
BP	GO:0031279	regulation of cyclase activity	2/51	49/18866	0.00776924	0.0324613	0.0188395	NOS2/NOS1	2
BP	GO:0032663	regulation of interleukin-2 production	2/51	49/18866	0.00776924	0.0324613	0.0188395	GBP1/GLMN	2
BP	GO:0000077	DNA damage checkpoint	3/51	151/18866	0.00790469	0.0329673	0.0191332	MDM2/MRE11/TP53	3
BP	GO:0031648	protein destabilization	2/51	50/18866	0.00807907	0.0335727	0.0194845	MDM2/IRGM	2
BP	GO:1904707	positive regulation of vascular associated smooth muscle cell proliferation	2/51	50/18866	0.00807907	0.0335727	0.0194845	MDM2/JUN	2
BP	GO:0002822	regulation of adaptive immune response based on somatic recombination of immune receptors built from immunoglobulin superfamily domains	3/51	153/18866	0.00819418	0.0339896	0.0197265	CD274/HMGB1/FADD	3
BP	GO:0051250	negative regulation of lymphocyte activation	3/51	154/18866	0.00834125	0.0345373	0.0200443	CD274/HMGB1/GLMN	3
BP	GO:0043277	apoptotic cell clearance	2/51	51/18866	0.00839439	0.0345704	0.0200636	HMGB1/TREM2	2
BP	GO:0048255	mRNA stabilization	2/51	51/18866	0.00839439	0.0345704	0.0200636	ELAVL1/DHX9	2
BP	GO:1902893	regulation of pri-miRNA transcription by RNA polymerase II	2/51	51/18866	0.00839439	0.0345704	0.0200636	TP53/JUN	2
BP	GO:0055074	calcium ion homeostasis	5/51	468/18866	0.00845829	0.0347713	0.0201801	NOS1/GPER1/HMGB1/BCL2/BNIP3	5
BP	GO:0001890	placenta development	3/51	156/18866	0.00864005	0.0354469	0.0205722	STK4/BIRC2/CASP8	3
BP	GO:0070838	divalent metal ion transport	5/51	471/18866	0.00868146	0.0354469	0.0205722	NOS1/PANX1/GPER1/ANXA2/BCL2	5
BP	GO:0001912	positive regulation of leukocyte mediated cytotoxicity	2/51	52/18866	0.00871518	0.0354469	0.0205722	NOS2/FADD	2
BP	GO:0002704	negative regulation of leukocyte mediated immunity	2/51	52/18866	0.00871518	0.0354469	0.0205722	BST2/IL13RA2	2
BP	GO:0031103	axon regeneration	2/51	52/18866	0.00871518	0.0354469	0.0205722	BCL2/JUN	2
BP	GO:0051339	regulation of lyase activity	2/51	52/18866	0.00871518	0.0354469	0.0205722	NOS2/NOS1	2
BP	GO:0007162	negative regulation of cell adhesion	4/51	301/18866	0.00881185	0.0357767	0.0207636	CD274/HMGB1/GBP1/GLMN	4
BP	GO:0060402	calcium ion transport into cytosol	3/51	158/18866	0.00894508	0.0362536	0.0210404	NOS1/GPER1/BCL2	3
BP	GO:0043331	response to dsRNA	2/51	53/18866	0.00904141	0.0364512	0.0211551	IRF3/DHX9	2
BP	GO:0043392	negative regulation of DNA binding	2/51	53/18866	0.00904141	0.0364512	0.0211551	IFI16/JUN	2
BP	GO:0061614	pri-miRNA transcription by RNA polymerase II	2/51	53/18866	0.00904141	0.0364512	0.0211551	TP53/JUN	2
BP	GO:0050777	negative regulation of immune response	3/51	159/18866	0.00909995	0.0366229	0.0212547	BST2/IFI16/IL13RA2	3
BP	GO:0072511	divalent inorganic cation transport	5/51	478/18866	0.00921808	0.0369737	0.0214583	NOS1/PANX1/GPER1/ANXA2/BCL2	5
BP	GO:0048511	rhythmic process	4/51	305/18866	0.00921928	0.0369737	0.0214583	NOS2/TP53/JUN/DHX9	4
BP	GO:0006754	ATP biosynthetic process	2/51	54/18866	0.00937305	0.0374596	0.0217403	PARP1/TREM2	2
BP	GO:0032623	interleukin-2 production	2/51	54/18866	0.00937305	0.0374596	0.0217403	GBP1/GLMN	2
BP	GO:0031570	DNA integrity checkpoint	3/51	161/18866	0.0094144	0.0374944	0.0217605	MDM2/MRE11/TP53	3
BP	GO:0034767	positive regulation of ion transmembrane transport	3/51	161/18866	0.0094144	0.0374944	0.0217605	NOS1/GPER1/TREM2	3
BP	GO:0043467	regulation of generation of precursor metabolites and energy	3/51	162/18866	0.00957398	0.038064	0.0220911	NOS2/BNIP3/TP53	3
BP	GO:0032655	regulation of interleukin-12 production	2/51	55/18866	0.00971006	0.0385384	0.0223664	HMGB1/TLR2	2
BP	GO:0018105	peptidyl-serine phosphorylation	4/51	310/18866	0.00974568	0.0386131	0.0224098	NOS1/STK4/IRGM/BCL2	4
BP	GO:0050769	positive regulation of neurogenesis	5/51	485/18866	0.00977732	0.0386718	0.0224438	ALK/GPER1/BCL2/TREM2/TLR2	5
BP	GO:0031960	response to corticosteroid	3/51	164/18866	0.0098979	0.0390814	0.0226816	PARP1/GPER1/BCL2	3
BP	GO:0070588	calcium ion transmembrane transport	4/51	312/18866	0.00996162	0.0392655	0.0227884	NOS1/PANX1/GPER1/ANXA2	4
BP	GO:0006977	DNA damage response, signal transduction by p53 class mediator resulting in cell cycle arrest	2/51	56/18866	0.0100524	0.0394206	0.0228784	MDM2/TP53	2
BP	GO:0010665	regulation of cardiac muscle cell apoptotic process	2/51	56/18866	0.0100524	0.0394206	0.0228784	BNIP3/TP53	2
BP	GO:1904645	response to amyloid-beta	2/51	56/18866	0.0100524	0.0394206	0.0228784	PARP1/TREM2	2
BP	GO:0090305	nucleic acid phosphodiester bond hydrolysis	4/51	313/18866	0.0100708	0.0394252	0.0228811	PARP1/HMGB1/MRE11/POP1	4
BP	GO:0007093	mitotic cell cycle checkpoint	3/51	166/18866	0.0102282	0.0399055	0.0231598	MDM2/MRE11/TP53	3
BP	GO:0035967	cellular response to topologically incorrect protein	3/51	166/18866	0.0102282	0.0399055	0.0231598	FGF21/CXCL8/ATF6	3
BP	GO:0072503	cellular divalent inorganic cation homeostasis	5/51	492/18866	0.0103596	0.0402347	0.0233509	NOS1/GPER1/HMGB1/BCL2/BNIP3	5
BP	GO:0032615	interleukin-12 production	2/51	57/18866	0.0104001	0.0402347	0.0233509	HMGB1/TLR2	2
BP	GO:0072431	signal transduction involved in mitotic G1 DNA damage checkpoint	2/51	57/18866	0.0104001	0.0402347	0.0233509	MDM2/TP53	2
BP	GO:1902400	intracellular signal transduction involved in G1 DNA damage checkpoint	2/51	57/18866	0.0104001	0.0402347	0.0233509	MDM2/TP53	2
BP	GO:1903556	negative regulation of tumor necrosis factor superfamily cytokine production	2/51	57/18866	0.0104001	0.0402347	0.0233509	CD274/TREM2	2
BP	GO:0002819	regulation of adaptive immune response	3/51	168/18866	0.0105648	0.0408032	0.0236809	CD274/HMGB1/FADD	3
BP	GO:0009416	response to light stimulus	4/51	319/18866	0.0107419	0.0410474	0.0238226	PARP1/MDM2/BCL2/TP53	4
BP	GO:0000768	syncytium formation by plasma membrane fusion	2/51	58/18866	0.0107531	0.0410474	0.0238226	NOS1/TREM2	2
BP	GO:0010662	regulation of striated muscle cell apoptotic process	2/51	58/18866	0.0107531	0.0410474	0.0238226	BNIP3/TP53	2
BP	GO:0043489	RNA stabilization	2/51	58/18866	0.0107531	0.0410474	0.0238226	ELAVL1/DHX9	2
BP	GO:0051055	negative regulation of lipid biosynthetic process	2/51	58/18866	0.0107531	0.0410474	0.0238226	GPER1/ORMDL3	2
BP	GO:0140253	cell-cell fusion	2/51	58/18866	0.0107531	0.0410474	0.0238226	NOS1/TREM2	2
BP	GO:1902373	negative regulation of mRNA catabolic process	2/51	58/18866	0.0107531	0.0410474	0.0238226	ELAVL1/DHX9	2
BP	GO:1903706	regulation of hemopoiesis	5/51	498/18866	0.0108775	0.0414535	0.0240582	HMGB1/FADD/CASP8/TREM2/JUN	5
BP	GO:0034614	cellular response to reactive oxygen species	3/51	170/18866	0.0109078	0.0415003	0.0240854	MDM2/BNIP3/JUN	3
BP	GO:0051170	import into nucleus	3/51	171/18866	0.0110817	0.0415859	0.0241351	ELAVL1/TXNIP/TP53	3
BP	GO:0007204	positive regulation of cytosolic calcium ion concentration	4/51	322/18866	0.0110881	0.0415859	0.0241351	NOS1/GPER1/HMGB1/BCL2	4
BP	GO:0010659	cardiac muscle cell apoptotic process	2/51	59/18866	0.0111113	0.0415859	0.0241351	BNIP3/TP53	2
BP	GO:0031102	neuron projection regeneration	2/51	59/18866	0.0111113	0.0415859	0.0241351	BCL2/JUN	2
BP	GO:0031663	lipopolysaccharide-mediated signaling pathway	2/51	59/18866	0.0111113	0.0415859	0.0241351	IRF3/TLR2	2
BP	GO:0043525	positive regulation of neuron apoptotic process	2/51	59/18866	0.0111113	0.0415859	0.0241351	TP53/JUN	2
BP	GO:0045454	cell redox homeostasis	2/51	59/18866	0.0111113	0.0415859	0.0241351	NOS2/NOS1	2
BP	GO:0072413	signal transduction involved in mitotic cell cycle checkpoint	2/51	59/18866	0.0111113	0.0415859	0.0241351	MDM2/TP53	2
BP	GO:1902402	signal transduction involved in mitotic DNA damage checkpoint	2/51	59/18866	0.0111113	0.0415859	0.0241351	MDM2/TP53	2
BP	GO:1902403	signal transduction involved in mitotic DNA integrity checkpoint	2/51	59/18866	0.0111113	0.0415859	0.0241351	MDM2/TP53	2
BP	GO:0048660	regulation of smooth muscle cell proliferation	3/51	173/18866	0.0114344	0.0425992	0.0247232	MDM2/GPER1/JUN	3
BP	GO:0006949	syncytium formation	2/51	60/18866	0.0114747	0.0425992	0.0247232	NOS1/TREM2	2
BP	GO:0010823	negative regulation of mitochondrion organization	2/51	60/18866	0.0114747	0.0425992	0.0247232	BNIP3/TP53	2
BP	GO:0043388	positive regulation of DNA binding	2/51	60/18866	0.0114747	0.0425992	0.0247232	PARP1/HMGB1	2
BP	GO:0097755	positive regulation of blood vessel diameter	2/51	60/18866	0.0114747	0.0425992	0.0247232	NOS1/GPER1	2
BP	GO:0048659	smooth muscle cell proliferation	3/51	175/18866	0.0117935	0.0435457	0.0252725	MDM2/GPER1/JUN	3
BP	GO:0042113	B cell activation	4/51	328/18866	0.0118021	0.0435457	0.0252725	BST2/BCL2/CASP8/TP53	4
BP	GO:0010658	striated muscle cell apoptotic process	2/51	61/18866	0.0118434	0.0435457	0.0252725	BNIP3/TP53	2
BP	GO:0031343	positive regulation of cell killing	2/51	61/18866	0.0118434	0.0435457	0.0252725	NOS2/FADD	2
BP	GO:0045071	negative regulation of viral genome replication	2/51	61/18866	0.0118434	0.0435457	0.0252725	BST2/IFI16	2
BP	GO:1903078	positive regulation of protein localization to plasma membrane	2/51	61/18866	0.0118434	0.0435457	0.0252725	GPER1/TREM2	2
BP	GO:1903037	regulation of leukocyte cell-cell adhesion	4/51	329/18866	0.0119239	0.0437718	0.0254037	CD274/HMGB1/FADD/GLMN	4
BP	GO:0016241	regulation of macroautophagy	3/51	176/18866	0.0119755	0.043891	0.0254729	IRGM/BNIP3/TP53	3
BP	GO:0071375	cellular response to peptide hormone stimulus	4/51	330/18866	0.0120465	0.0440811	0.0255832	PARP1/FGF21/MDM2/GPER1	4
BP	GO:0002260	lymphocyte homeostasis	2/51	62/18866	0.0122172	0.0443524	0.0257407	BCL2/FADD	2
BP	GO:0010803	regulation of tumor necrosis factor-mediated signaling pathway	2/51	62/18866	0.0122172	0.0443524	0.0257407	BIRC2/CASP8	2
BP	GO:0051851	modulation by host of symbiont process	2/51	62/18866	0.0122172	0.0443524	0.0257407	ANXA2/JUN	2
BP	GO:2000351	regulation of endothelial cell apoptotic process	2/51	62/18866	0.0122172	0.0443524	0.0257407	FGF21/GPER1	2
BP	GO:2001244	positive regulation of intrinsic apoptotic signaling pathway	2/51	62/18866	0.0122172	0.0443524	0.0257407	BCL2/TP53	2
BP	GO:0050863	regulation of T cell activation	4/51	332/18866	0.0122942	0.0445616	0.0258621	CD274/HMGB1/FADD/GLMN	4
BP	GO:0051260	protein homooligomerization	3/51	178/18866	0.0123443	0.0446025	0.0258858	ELAVL1/GBP5/NLRC4	3
BP	GO:0060401	cytosolic calcium ion transport	3/51	178/18866	0.0123443	0.0446025	0.0258858	NOS1/GPER1/BCL2	3
BP	GO:0031571	mitotic G1 DNA damage checkpoint	2/51	63/18866	0.0125961	0.0452988	0.0262899	MDM2/TP53	2
BP	GO:0070059	intrinsic apoptotic signaling pathway in response to endoplasmic reticulum stress	2/51	63/18866	0.0125961	0.0452988	0.0262899	BCL2/TP53	2
BP	GO:2000514	regulation of CD4-positive, alpha-beta T cell activation	2/51	63/18866	0.0125961	0.0452988	0.0262899	CD274/HMGB1	2
BP	GO:0042130	negative regulation of T cell proliferation	2/51	64/18866	0.0129802	0.0463896	0.026923	CD274/GLMN	2
BP	GO:0044783	G1 DNA damage checkpoint	2/51	64/18866	0.0129802	0.0463896	0.026923	MDM2/TP53	2
BP	GO:0044819	mitotic G1/S transition checkpoint	2/51	64/18866	0.0129802	0.0463896	0.026923	MDM2/TP53	2
BP	GO:0051926	negative regulation of calcium ion transport	2/51	64/18866	0.0129802	0.0463896	0.026923	NOS1/BCL2	2
BP	GO:2001252	positive regulation of chromosome organization	3/51	182/18866	0.0131014	0.0467501	0.0271322	NOS1/MRE11/TP53	3
BP	GO:0006986	response to unfolded protein	3/51	183/18866	0.0132948	0.0472931	0.0274474	FGF21/CXCL8/ATF6	3
BP	GO:0071347	cellular response to interleukin-1	3/51	183/18866	0.0132948	0.0472931	0.0274474	CXCL8/CHI3L1/GBP1	3
BP	GO:1990778	protein localization to cell periphery	4/51	340/18866	0.0133176	0.0473013	0.0274521	GPER1/ANXA2/TREM2/GBP1	4
BP	GO:0009206	purine ribonucleoside triphosphate biosynthetic process	2/51	65/18866	0.0133693	0.0473386	0.0274738	PARP1/TREM2	2
BP	GO:0046782	regulation of viral transcription	2/51	65/18866	0.0133693	0.0473386	0.0274738	JUN/DHX9	2
BP	GO:0045930	negative regulation of mitotic cell cycle	4/51	341/18866	0.0134493	0.0475484	0.0275955	MDM2/MRE11/BCL2/TP53	4
BP	GO:0090150	establishment of protein localization to membrane	4/51	342/18866	0.0135818	0.047943	0.0278245	GZMB/BCL2/CASP8/TP53	4
BP	GO:2000045	regulation of G1/S transition of mitotic cell cycle	3/51	185/18866	0.0136864	0.0482382	0.0279959	MDM2/BCL2/TP53	3
BP	GO:0010721	negative regulation of cell development	4/51	343/18866	0.0137151	0.0482653	0.0280116	MDM2/BCL2/GBP1/TP53	4
BP	GO:0009145	purine nucleoside triphosphate biosynthetic process	2/51	66/18866	0.0137635	0.0483617	0.0280676	PARP1/TREM2	2
BP	GO:0051147	regulation of muscle cell differentiation	3/51	186/18866	0.0138846	0.0487128	0.0282713	MDM2/GPER1/BCL2	3
BP	GO:0008217	regulation of blood pressure	3/51	187/18866	0.0140845	0.0492638	0.0285911	NOS2/NOS1/CTSG	3
BP	GO:0050821	protein stabilization	3/51	187/18866	0.0140845	0.0492638	0.0285911	STK4/IRGM/TP53	3
BP	GO:0050918	positive chemotaxis	2/51	67/18866	0.0141627	0.0493869	0.0286625	CXCL8/HMGB1	2
BP	GO:1900015	regulation of cytokine production involved in inflammatory response	2/51	67/18866	0.0141627	0.0493869	0.0286625	NOS2/GBP5	2
CC	GO:0061702	inflammasome complex	3/51	17/19559	1.10681e-05	0.00138111	0.00106211	AIM2/NLRP9/NLRC4	3
CC	GO:0045121	membrane raft	7/51	329/19559	2.19244e-05	0.00138111	0.00106211	NOS1/BST2/BIRC2/ANXA2/FADD/CASP8/TLR2	7
CC	GO:0098857	membrane microdomain	7/51	330/19559	2.23553e-05	0.00138111	0.00106211	NOS1/BST2/BIRC2/ANXA2/FADD/CASP8/TLR2	7
CC	GO:0098589	membrane region	7/51	343/19559	2.86241e-05	0.00138111	0.00106211	NOS1/BST2/BIRC2/ANXA2/FADD/CASP8/TLR2	7
CC	GO:0005635	nuclear envelope	7/51	473/19559	0.00021346	0.00823956	0.00633639	LRPPRC/PARP1/GPER1/BCL2/BNIP3/TP53/ATF6	7
CC	GO:0035861	site of double-strand break	3/51	61/19559	0.00054031	0.01738	0.0133656	PARP1/MRE11/TP53	3
CC	GO:0090734	site of DNA damage	3/51	82/19559	0.00127935	0.0352736	0.0271261	PARP1/MRE11/TP53	3
MF	GO:0031625	ubiquitin protein ligase binding	9/51	297/18352	1.13112e-07	2.62222e-05	1.59167e-05	LRPPRC/MDM2/TXNIP/BCL2/CASP8/TP53/JUN/ATF6/GLMN	9
MF	GO:0044389	ubiquitin-like protein ligase binding	9/51	316/18352	1.91403e-07	2.62222e-05	1.59167e-05	LRPPRC/MDM2/TXNIP/BCL2/CASP8/TP53/JUN/ATF6/GLMN	9
MF	GO:0097110	scaffold protein binding	5/51	60/18352	6.5958e-07	6.02417e-05	3.65662e-05	NOS1/MDM2/PANX1/CASP8/TREM2	5
MF	GO:0002020	protease binding	6/51	137/18352	2.11894e-06	0.000145147	8.81032e-05	PANX1/ANXA2/BCL2/FADD/TP53/NLRC4	6
MF	GO:0001530	lipopolysaccharide binding	3/51	33/18352	0.00010401	0.00569977	0.00345972	HMGB1/TREM2/TLR2	3
MF	GO:0047485	protein N-terminus binding	4/51	107/18352	0.000221065	0.0100953	0.00612778	PARP1/BIRC2/MDM2/TP53	4
MF	GO:0051400	BH domain binding	2/51	11/18352	0.000409827	0.0140366	0.00852009	IRGM/BCL2	2
MF	GO:0070513	death domain binding	2/51	11/18352	0.000409827	0.0140366	0.00852009	IRGM/BCL2	2
MF	GO:0089720	caspase binding	2/51	12/18352	0.000490918	0.014426	0.00875645	FADD/NLRC4	2
MF	GO:0001786	phosphatidylserine binding	3/51	58/18352	0.000560144	0.014426	0.00875645	ANXA2/HMGB1/GSDMB	3
MF	GO:0016653	oxidoreductase activity, acting on NAD(P)H, heme protein as acceptor	2/51	13/18352	0.000579145	0.014426	0.00875645	NOS2/NOS1	2
MF	GO:0035497	cAMP response element binding	2/51	14/18352	0.000674469	0.0154004	0.0093479	JUN/ATF6	2
MF	GO:0010181	FMN binding	2/51	16/18352	0.000886253	0.0186795	0.0113383	NOS2/NOS1	2
MF	GO:0008301	DNA binding, bending	2/51	18/18352	0.00112596	0.0205676	0.0124844	HMGB1/TFAM	2
MF	GO:0042834	peptidoglycan binding	2/51	18/18352	0.00112596	0.0205676	0.0124844	TREM2/TLR2	2
MF	GO:0005123	death receptor binding	2/51	20/18352	0.0013933	0.0238602	0.014483	FADD/CASP8	2
MF	GO:0070412	R-SMAD binding	2/51	23/18352	0.00184543	0.0288936	0.0175382	PARP1/JUN	2
MF	GO:0061135	endopeptidase regulator activity	4/51	192/18352	0.0019766	0.0288936	0.0175382	BST2/BIRC2/ANXA2/NLRC4	4
MF	GO:0072341	modified amino acid binding	3/51	90/18352	0.00200357	0.0288936	0.0175382	ANXA2/HMGB1/GSDMB	3
MF	GO:0033612	receptor serine/threonine kinase binding	2/51	29/18352	0.00293008	0.0401421	0.0243659	MDM2/FADD	2
MF	GO:0005164	tumor necrosis factor receptor binding	2/51	31/18352	0.003344	0.0436313	0.0264838	FADD/CASP8	2
MF	GO:0051721	protein phosphatase 2A binding	2/51	32/18352	0.00356062	0.0443459	0.0269176	BCL2/TP53	2
MF	GO:0061134	peptidase regulator activity	4/51	229/18352	0.00372925	0.0444267	0.0269667	BST2/BIRC2/ANXA2/NLRC4	4
MF	GO:0003697	single-stranded DNA binding	3/51	114/18352	0.00391387	0.0446833	0.0271224	LRPPRC/HMGB1/DHX9	3
MF	GO:0004857	enzyme inhibitor activity	5/51	383/18352	0.00412215	0.0451788	0.0274232	BST2/BIRC2/ANXA2/TXNIP/GLMN	5
MF	GO:0097718	disordered domain specific binding	2/51	36/18352	0.00449063	0.0473243	0.0287255	MDM2/TP53	2
