# Supplementary material for: Identification and Validation of a Pyroptosis-Related Prognostic Model for Gastric Cancer
Source: Front Genet. 2022 Feb 25;12:699503. doi: 10.3389/fgene.2021.699503 (PMC8916103; doi:10.3389/fgene.2021.699503)
Supplement: Supplementary file 2 [file Table1.xlsx]

## Sheet: Sheet1
Symbol	Category	GIFtS	GC id	Score ▼
HNP1	Genetic Locus	1	GC09U900671	2.36
GSDMD	Protein Coding	41	GC08P143553	21.76
GSDME	Protein Coding	32	GC07M024699	15.85
NLRP3	Protein Coding	48	GC01P247415	15.22
CASP1	Protein Coding	51	GC11M105025	13.17
CASP4	Protein Coding	47	GC11M104942	11.3
GSDMB	Protein Coding	37	GC17M039904	11.05
GSDMC	Protein Coding	33	GC08M129705	8.68
IL1B	Protein Coding	49	GC02M112829	7.83
GZMB	Protein Coding	46	GC14M024630	7.28
NLRP1	Protein Coding	45	GC17M005499	7.12
GSDMA	Protein Coding	36	GC17P039962	6.67
GZMA	Protein Coding	43	GC05P055102	6.38
NLRC4	Protein Coding	45	GC02M032224	5.81
CASP5	Protein Coding	44	GC11M104995	5.66
AIM2	Protein Coding	43	GC01M159062	5.39
PYCARD	Protein Coding	43	GC16M031201	5
CASP3	Protein Coding	51	GC04M184627	4.59
DHX9	Protein Coding	41	GC01P182839	4.04
NLRP9	Protein Coding	35	GC19M055711	4.04
NAIP	Protein Coding	41	GC05M070968	3.95
HMGB1	Protein Coding	45	GC13M030456	3.95
CASP8	Protein Coding	53	GC02P201233	3.83
FOXO3	Protein Coding	45	GC06P108559	3.67
IL18	Protein Coding	45	GC11M112143	3.5
APIP	Protein Coding	41	GC11M034854	3.5
TXNIP	Protein Coding	38	GC01M145992	3.43
GBP1	Protein Coding	42	GC01M089052	2.9
CASP6	Protein Coding	49	GC04M109688	2.74
NEK7	Protein Coding	43	GC01P198156	2.7
GJA1	Protein Coding	52	GC06P121436	2.66
P2RX7	Protein Coding	46	GC12P123032	2.64
TP53	Protein Coding	54	GC17M007661	2.58
MALT1	Protein Coding	48	GC18P058671	2.57
AGER	Protein Coding	45	GC06M032180	2.55
TET2	Protein Coding	45	GC04P105145	2.55
EEF2K	Protein Coding	47	GC16P022217	2.52
CD274	Protein Coding	46	GC09P005450	2.52
FGF21	Protein Coding	41	GC19P048769	2.52
CEBPB	Protein Coding	45	GC20P050190	2.48
TFAM	Protein Coding	45	GC10P058385	2.48
STK4	Protein Coding	50	GC20P044966	2.43
PRDM1	Protein Coding	46	GC06P105993	2.43
PRF1	Protein Coding	46	GC10M070597	2.43
MST1	Protein Coding	46	GC03M049683	2.43
ELAVL1	Protein Coding	43	GC19M007958	2.43
TREM2	Protein Coding	43	GC06M043554	2.43
HDAC6	Protein Coding	52	GC0XP048801	2.36
SQSTM1	Protein Coding	49	GC05P179806	2.36
IRF3	Protein Coding	47	GC19M049659	2.36
STING1	Protein Coding	35	GC05M139476	2.36
ZBP1	Protein Coding	39	GC20M057603	2.31
PECAM1	Protein Coding	42	GC17M064319	2.27
DDX3X	Protein Coding	48	GC0XP041333	2.11
PRTN3	Protein Coding	45	GC19P000840	1.87
SERPINB1	Protein Coding	41	GC06M002833	1.87
NR1H2	Protein Coding	49	GC19P050329	1.82
CAMP	Protein Coding	42	GC03P048287	1.79
MRE11	Protein Coding	42	GC11M094636	1.77
PARP1	Protein Coding	50	GC01M226360	1.75
CTSG	Protein Coding	46	GC14M024573	1.75
GBP5	Protein Coding	38	GC01M089259	1.75
NLRP7	Protein Coding	44	GC19M054923	1.65
MKI67	Protein Coding	45	GC10M128096	1.64
IL36G	Protein Coding	39	GC02P112973	1.54
IL36B	Protein Coding	35	GC02M113022	1.54
CPTP	Protein Coding	31	GC01P001633	1.52
BNIP3	Protein Coding	43	GC10M131966	1.47
ANO6	Protein Coding	40	GC12P045215	1.47
FADD	Protein Coding	48	GC11P070203	1.43
MEFV	Protein Coding	45	GC16M003522	1.43
APOL1	Protein Coding	43	GC22P036253	1.43
TNF	Protein Coding	52	GC06P049352	1.38
VIM	Protein Coding	51	GC10P017227	1.38
CAPN1	Protein Coding	50	GC11P065201	1.38
JUN	Protein Coding	50	GC01M058780	1.38
ALK	Protein Coding	53	GC02M029190	1.22
SIRT1	Protein Coding	50	GC10P067884	1.22
BIRC3	Protein Coding	47	GC11P102317	1.22
BIRC2	Protein Coding	46	GC11P102347	1.22
UBE2D2	Protein Coding	46	GC05P139526	1.22
LY96	Protein Coding	43	GC08P073991	1.22
RIPK3	Protein Coding	43	GC14M024336	1.22
GLMN	Protein Coding	41	GC01M092246	1.22
IRGM	Protein Coding	39	GC05P150846	1.22
NLRP13	Protein Coding	35	GC19M055892	1.22
TUBB6	Protein Coding	42	GC18P012307	0.84
NOS2	Protein Coding	50	GC17M027756	0.72
NOS1	Protein Coding	50	GC12M117208	0.72
PYDC2	Protein Coding	24	GC03P191461	0.72
IFI16	Protein Coding	43	GC01P158969	0.71
AKT1	Protein Coding	55	GC14M104769	0.59
EGFR	Protein Coding	55	GC07P055019	0.59
TP63	Protein Coding	49	GC03P189598	0.59
ATF6	Protein Coding	48	GC01P161766	0.59
IRF1	Protein Coding	47	GC05M132440	0.59
IRF2	Protein Coding	45	GC04M184387	0.59
POP1	Protein Coding	41	GC08P098117	0.59
ORMDL3	Protein Coding	41	GC17M039921	0.59
MDM2	Protein Coding	54	GC12P068808	0.5
BTK	Protein Coding	54	GC0XM101349	0.5
NFKB1	Protein Coding	53	GC04P102501	0.5
STAT3	Protein Coding	53	GC17M042313	0.5
BCL2	Protein Coding	52	GC18M063123	0.5
TLR2	Protein Coding	52	GC04P153684	0.5
ANXA2	Protein Coding	49	GC15M060347	0.5
IL1RN	Protein Coding	49	GC02P115722	0.5
BECN1	Protein Coding	47	GC17M042810	0.5
CD14	Protein Coding	46	GC05M140631	0.5
GSTO1	Protein Coding	45	GC10P104235	0.5
IL13	Protein Coding	45	GC05P132656	0.5
CHI3L1	Protein Coding	44	GC01M203148	0.5
PANX1	Protein Coding	44	GC11P094128	0.5
LRPPRC	Protein Coding	43	GC02M043850	0.5
CXCL8	Protein Coding	42	GC04P073740	0.5
IL13RA2	Protein Coding	42	GC0XM115003	0.5
IL32	Protein Coding	41	GC16P004487	0.5
BST2	Protein Coding	40	GC19M017403	0.5
GPER1	Protein Coding	38	GC07P001247	0.5
LYST	Protein Coding	38	GC01M235661	0.5
CLEC5A	Protein Coding	35	GC07M141927	0.5

## Sheet: Sheet2
Symbol
HNP1
GSDMD
GSDME
NLRP3
CASP1
CASP4
GSDMB
GSDMC
IL1B
GZMB
NLRP1
GSDMA
GZMA
NLRC4
CASP5
AIM2
PYCARD
CASP3
DHX9
NLRP9
NAIP
HMGB1
CASP8
FOXO3
IL18
APIP
TXNIP
GBP1
CASP6
NEK7
GJA1
P2RX7
TP53
MALT1
AGER
TET2
EEF2K
CD274
FGF21
CEBPB
TFAM
STK4
PRDM1
PRF1
MST1
ELAVL1
TREM2
HDAC6
SQSTM1
IRF3
STING1
ZBP1
PECAM1
DDX3X
PRTN3
SERPINB1
NR1H2
CAMP
MRE11
PARP1
CTSG
GBP5
NLRP7
MKI67
IL36G
IL36B
CPTP
BNIP3
ANO6
FADD
MEFV
APOL1
TNF
VIM
CAPN1
JUN
ALK
SIRT1
BIRC3
BIRC2
UBE2D2
LY96
RIPK3
GLMN
IRGM
NLRP13
TUBB6
NOS2
NOS1
PYDC2
IFI16
AKT1
EGFR
TP63
ATF6
IRF1
IRF2
POP1
ORMDL3
MDM2
BTK
NFKB1
STAT3
BCL2
TLR2
ANXA2
IL1RN
BECN1
CD14
GSTO1
IL13
CHI3L1
PANX1
LRPPRC
CXCL8
IL13RA2
IL32
BST2
GPER1
LYST
CLEC5A
